# Supplementary material for: Taming Flexibility: Synergistic Pore and Polarity Engineering in a MOF for High‐Efficiency Xe/Kr Separation
Source: Adv Sci (Weinh). 2026 Jun 15:e76155. Online ahead of print. doi: 10.1002/advs.76155 (PMC13336414; doi:10.1002/advs.76155)
Supplement: Supplementary file 2 — Supporting File 2: advs76155‐sup‐0002‐SuppMat.cif. [file ADVS-9999-e76155-s001.cif]

#=======================================================================
data_I
#=======================================================================

# 5. CHEMICAL DATA

_chemical_name_systematic
; ?
;
_chemical_name_common                              ?
_chemical_formula_moiety                           'C126 Cl3 N36 Zn8'
_chemical_formula_structural                       ?
_chemical_formula_analytical                       ?
_chemical_formula_iupac                            ?
_chemical_formula_sum                              'C126 Cl3 N36 Zn8'
_chemical_formula_weight                           2647.09
_chemical_melting_point                            ?
_chemical_compound_source                          ?
_chemical_absolute_configuration                   .

#=======================================================================

# 6. CRYSTAL DATA

_symmetry_cell_setting                             triclinic
_symmetry_space_group_name_h-m                     'P -1'
_symmetry_space_group_name_hall                    '-P 1'
_symmetry_int_tables_number                        2

loop_
 _space_group_symop_id
 _space_group_symop_operation_xyz
 1   x,y,z
 2   -x,-y,-z

_cell_length_a                                     22.7150
_cell_length_b                                     22.7152
_cell_length_c                                     15.7587
_cell_angle_alpha                                  90.0001
_cell_angle_beta                                   90.0001
_cell_angle_gamma                                  120.0001
_cell_volume                                       7041.77
_cell_formula_units_z                              2

loop_
 _twin_individual_id
 _twin_individual_mass_fraction_refined
 _twin_individual_twin_matrix_11
 _twin_individual_twin_matrix_12
 _twin_individual_twin_matrix_13
 _twin_individual_twin_matrix_21
 _twin_individual_twin_matrix_22
 _twin_individual_twin_matrix_23
 _twin_individual_twin_matrix_31
 _twin_individual_twin_matrix_32
 _twin_individual_twin_matrix_33
 ? ? ? ? ? ? ? ? ? ? ?


_cell_measurement_reflns_used                      ?
_cell_measurement_theta_min                        ?
_cell_measurement_theta_max                        ?
_cell_measurement_temperature                      298
_cell_special_details
; ?
;

_exptl_crystal_density_diffrn                      1.2484
_exptl_crystal_density_meas                        ?
_exptl_crystal_density_method                      ?
_exptl_crystal_f_000                               2598.0

_exptl_absorpt_coefficient_mu                      2.459
_exptl_crystal_description                         ?
_exptl_crystal_size_max                            ?
_exptl_crystal_size_mid                            ?
_exptl_crystal_size_min                            ?
_exptl_crystal_size_rad                            ?
_exptl_crystal_colour                              ?
_exptl_crystal_mosaicity                           ?
_exptl_crystal_mosaic_method                       ?
_exptl_absorpt_correction_type                     ?
_exptl_absorpt_process_details                     ?
_exptl_absorpt_correction_t_min                    ?
_exptl_absorpt_correction_t_max                    ?
loop_
 _exptl_crystal_face_index_h
 _exptl_crystal_face_index_k
 _exptl_crystal_face_index_l
 _exptl_crystal_face_perp_dist
 ? ? ? ?
_exptl_special_details                             ?

#=======================================================================

# 7. EXPERIMENTAL DATA


_diffrn_ambient_temperature              298
_diffrn_source                           ?
_diffrn_source_power                     ?
_diffrn_source_voltage                   ?
_diffrn_source_current                   ?
_diffrn_radiation_type                   'Cu K\a'
_diffrn_radiation_source                 ?
_diffrn_radiation_wavelength             1.54059
_diffrn_radiation_monochromator          ?
_diffrn_measurement_device               ?
_diffrn_measurement_device_type         Bruker
_diffrn_detector                         MYTHEN_1K
_diffrn_detector_area_resol_mean         ?
_diffrn_measurement_method               ?
_diffrn_measurement_specimen_support     ?


_diffrn_reflns_number                    ?
_diffrn_reflns_theta_min                 ?
_diffrn_reflns_theta_max                 ?
_diffrn_reflns_theta_full                ?
_diffrn_measured_fraction_theta_max      ?
_diffrn_measured_fraction_theta_full     ?
_diffrn_reflns_av_r_equivalents          ?
_diffrn_reflns_av_uneti/neti             ?
_diffrn_reflns_limit_h_min               ?
_diffrn_reflns_limit_h_max               ?
_diffrn_reflns_limit_k_min               ?
_diffrn_reflns_limit_k_max               ?
_diffrn_reflns_limit_l_min               ?
_diffrn_reflns_limit_l_max               ?
_diffrn_reflns_reduction_process         ?

_diffrn_standards_number                 ?
_diffrn_standards_interval_count         ?
_diffrn_standards_interval_time          ?
_diffrn_standards_decay_%                ?
loop_
_diffrn_standard_refln_index_h
_diffrn_standard_refln_index_k
_diffrn_standard_refln_index_l
  ? ? ?

#=======================================================================

# 8. REFINEMENT DATA

_refine_special_details
; ?
;

_pd_proc_ls_prof_R_factor        0.035
_pd_proc_ls_prof_wR_factor       0.047
_pd_proc_ls_prof_wR_expected     0.027
_refine_ls_goodness_of_fit_all   1.76
_refine_ls_R_I_factor            0.059

_reflns_number_total                     ?
_reflns_number_gt                        ?
_reflns_threshold_expression             ?

_refine_ls_structure_factor_coef         ?
_refine_ls_R_factor_gt                   ?
_refine_ls_wR_factor_gt                  ?
_refine_ls_R_factor_all                  ?
_refine_ls_wR_factor_ref                 ?
_refine_ls_goodness_of_fit_ref           ?
_refine_ls_goodness_of_fit_gt            ?
_refine_ls_restrained_S_gt               ?
_refine_ls_restrained_S_all              ?
_refine_ls_number_reflns                 ?
_refine_ls_number_parameters             308
_refine_ls_number_restraints             173
_refine_ls_number_constraints            ?
_refine_ls_weighting_scheme              ?
_refine_ls_weighting_details             ?
_refine_ls_hydrogen_treatment            none
_refine_ls_shift/su_max                  0.001
_refine_ls_shift/su_mean                 ?
_refine_diff_density_max                 ?
_refine_diff_density_min                 ?
_refine_ls_extinction_method             ?
_refine_ls_extinction_coef               ?
_refine_ls_extinction_expression         ?
_refine_ls_abs_structure_details         ?
_refine_ls_abs_structure_Flack           ?
_refine_ls_abs_structure_Rogers          ?


#=======================================================================

# 9. ATOMIC COORDINATES AND DISPLACEMENT PARAMETERS

loop_
 _atom_site_label
 _atom_site_type_symbol
 _atom_site_fract_x
 _atom_site_fract_y
 _atom_site_fract_z
 _atom_site_adp_type
 _atom_site_u_iso_or_equiv
 _atom_site_site_symmetry_multiplicity
 _atom_site_occupancy
 _atom_site_calc_flag
 _atom_site_refinement_flags
 _atom_site_disorder_assembly
 _atom_site_disorder_group
  C1 C 0.87224 0.36732 0.50852 Uiso 0.0261 2 1 d . . .
  C2 C 0.46231 0.29737 0.16043 Uiso 0.0261 2 1 d . . .
  C3 C 0.13295 0.00285 0.50811 Uiso 0.0261 2 1 d . . .
  C4 C 0.20026 0.66344 0.15815 Uiso 0.0261 2 1 d . . .
  C5 C 0.49803 0.63053 0.50661 Uiso 0.0261 2 1 d . . .
  C6 C 0.8353 0.03581 0.15825 Uiso 0.0261 2 1 d . . .
  C7 C 0.20309 0.03379 0.17445 Uiso 0.0261 2 1 d . . .
  C8 C 0.46582 0.67078 0.17331 Uiso 0.0261 2 1 d . . .
  C9 C 0.83028 0.29518 0.17566 Uiso 0.0261 2 1 d . . .
  C19 C 0.78114 0.28555 0.55272 Uiso 0.0261 2 1 d . . .
  C20 C 0.54929 0.3805 0.10964 Uiso 0.0261 2 1 d . . .
  C21 C 0.21487 0.99536 0.55602 Uiso 0.0261 2 1 d . . .
  C22 C 0.11842 0.67112 0.11016 Uiso 0.0261 2 1 d . . .
  C23 C 0.50535 0.7195 0.55583 Uiso 0.0261 2 1 d . . .
  C24 C 0.82784 0.94635 0.11033 Uiso 0.0261 2 1 d . . .
  C25 C 0.11376 0.95187 0.22247 Uiso 0.0261 2 1 d . . .
  C26 C 0.54807 0.66265 0.21844 Uiso 0.0261 2 1 d . . .
  C27 C 0.83789 0.38375 0.22705 Uiso 0.0261 2 1 d . . .
  C28 C 0.72181 0.24207 0.59488 Uiso 0.0261 2 1 d . . .
  C29 C 0.60124 0.42669 0.05848 Uiso 0.0261 2 1 d . . .
  C30 C 0.25935 0.98362 0.60305 Uiso 0.0261 2 1 d . . .
  C31 C 0.07405 0.683 0.06305 Uiso 0.0261 2 1 d . . .
  C32 C 0.51694 0.77519 0.60391 Uiso 0.0261 2 1 d . . .
  C33 C 0.81651 0.89032 0.06313 Uiso 0.0261 2 1 d . . .
  C34 C 0.05758 0.90747 0.26957 Uiso 0.0261 2 1 d . . .
  C35 C 0.59176 0.64766 0.26164 Uiso 0.0261 2 1 d . . .
  C36 C 0.8514 0.43988 0.2758 Uiso 0.0261 2 1 d . . .
  C46 C 0.67858 0.17986 0.55575 Uiso 0.0261 2 1 d . . .
  C47 C 0.6425 0.49143 0.09149 Uiso 0.0261 2 1 d . . .
  C48 C 0.32309 0.00432 0.56788 Uiso 0.0261 2 1 d . . .
  C49 C 0.01042 0.66247 0.09829 Uiso 0.0261 2 1 d . . .
  C50 C 0.49709 0.81892 0.56903 Uiso 0.0261 2 1 d . . .
  C51 C 0.8375 0.84748 0.09827 Uiso 0.0261 2 1 d . . .
  C52 C 0.0146 0.84366 0.23452 Uiso 0.0261 2 1 d . . .
  C53 C 0.65417 0.66685 0.22306 Uiso 0.0261 2 1 d . . .
  C54 C 0.8379 0.48777 0.23984 Uiso 0.0261 2 1 d . . .
  C64 C 0.69502 0.16255 0.47724 Uiso 0.0261 2 1 d . . .
  C65 C 0.63273 0.50731 0.17476 Uiso 0.0261 2 1 d . . .
  C66 C 0.34046 0.03528 0.48739 Uiso 0.0261 2 1 d . . .
  C67 C 0.99324 0.63181 0.17893 Uiso 0.0261 2 1 d . . .
  C68 C 0.46717 0.8064 0.48804 Uiso 0.0261 2 1 d . . .
  C69 C 0.86845 0.86118 0.1788 Uiso 0.0261 2 1 d . . .
  C70 C 0.02825 0.82617 0.15416 Uiso 0.0261 2 1 d . . .
  C71 C 0.67123 0.69943 0.14381 Uiso 0.0261 2 1 d . . .
  C72 C 0.81148 0.47861 0.157 Uiso 0.0261 2 1 d . . .
  Cl81 Cl 0.80641 0.54431 0.10903 Uiso 0.038 2 1 d . . .
  C82 C 0.89844 0.359 0.8115 Uiso 0.0261 2 1 d . . .
  C83 C 0.43554 0.3062 0.85908 Uiso 0.0261 2 1 d . . .
  C84 C 0.1417 0.04018 0.81159 Uiso 0.0261 2 1 d . . .
  C85 C 0.19101 0.62704 0.8517 Uiso 0.0261 2 1 d . . .
  C86 C 0.46229 0.60304 0.81103 Uiso 0.0261 2 1 d . . .
  C87 C 0.87273 0.06527 0.85553 Uiso 0.0261 2 1 d . . .
  C88 C 0.2319 0.02581 0.47787 Uiso 0.0261 2 1 d . . .
  C89 C 0.47521 0.70674 0.47757 Uiso 0.0261 2 1 d . . .
  C90 C 0.79676 0.26886 0.47586 Uiso 0.0261 2 1 d . . .
  C91 C 0.96099 0.37964 0.77499 Uiso 0.0261 2 1 d . . .
  C92 C 0.37393 0.28623 0.89803 Uiso 0.0261 2 1 d . . .
  C93 C 0.12052 0.08173 0.77511 Uiso 0.0261 2 1 d . . .
  C94 C 0.20529 0.58062 0.88921 Uiso 0.0261 2 1 d . . .
  C95 C 0.42074 0.54008 0.77542 Uiso 0.0261 2 1 d . . .
  C96 C 0.91453 0.12801 0.8919 Uiso 0.0261 2 1 d . . .
  C97 C 0.29459 0.04664 0.44136 Uiso 0.0261 2 1 d . . .
  C98 C 0.45499 0.74911 0.4416 Uiso 0.0261 2 1 d . . .
  C99 C 0.75525 0.20739 0.43658 Uiso 0.0261 2 1 d . . .
  C109 C 0.69881 0.3905 0.64695 Uiso 0.0261 2 1 d . . .
  C110 C 0.635 0.27863 0.02414 Uiso 0.0261 2 1 d . . .
  C111 C 0.10751 0.80888 0.64711 Uiso 0.0261 2 1 d . . .
  C112 C 0.22572 0.85824 0.01947 Uiso 0.0261 2 1 d . . .
  C113 C 0.69207 0.79932 0.64667 Uiso 0.0261 2 1 d . . .
  C114 C 0.6411 0.86725 0.02229 Uiso 0.0261 2 1 d . . .
  C115 C 0.03331 0.05833 0.31085 Uiso 0.0261 2 1 d . . .
  C116 C 0.44505 0.47757 0.30917 Uiso 0.0261 2 1 d . . .
  C117 C 0.02612 0.46687 0.31311 Uiso 0.0261 2 1 d . . .
  C127 C 0.75461 0.45002 0.75195 Uiso 0.0261 2 1 d . . .
  C128 C 0.58003 0.21969 0.91825 Uiso 0.0261 2 1 d . . .
  C129 C 0.0486 0.80469 0.75327 Uiso 0.0261 2 1 d . . .
  C130 C 0.2852 0.8627 0.91398 Uiso 0.0261 2 1 d . . .
  C131 C 0.69624 0.74416 0.75226 Uiso 0.0261 2 1 d . . .
  C132 C 0.63608 0.91956 0.91412 Uiso 0.0261 2 1 d . . .
  C133 C 0.08569 0.1162 0.41873 Uiso 0.0261 2 1 d . . .
  C134 C 0.3866 0.47393 0.41534 Uiso 0.0261 2 1 d . . .
  C135 C 0.03026 0.41167 0.41873 Uiso 0.0261 2 1 d . . .
  C136 C 0.80238 0.48578 0.81424 Uiso 0.0261 2 1 d . . .
  C137 C 0.5323 0.18397 0.85559 Uiso 0.0261 2 1 d . . .
  C138 C 0.01364 0.81658 0.81682 Uiso 0.0261 2 1 d . . .
  C139 C 0.32006 0.85075 0.85033 Uiso 0.0261 2 1 d . . .
  C140 C 0.684 0.69738 0.81606 Uiso 0.0261 2 1 d . . .
  C141 C 0.64935 0.96207 0.84482 Uiso 0.0261 2 1 d . . .
  C142 C 0.1283 0.14573 0.48793 Uiso 0.0261 2 1 d . . .
  C143 C 0.35089 0.48581 0.47818 Uiso 0.0261 2 1 d . . .
  C144 C 0.01805 0.36465 0.48217 Uiso 0.0261 2 1 d . . .
  C154 C 0.91116 0.52871 0.58545 Uiso 0.0261 2 1 d . . .
  C155 C 0.42311 0.13912 0.07826 Uiso 0.0261 2 1 d . . .
  C156 C 0.97324 0.88373 0.5888 Uiso 0.0261 2 1 d . . .
  C157 C 0.36072 0.77972 0.07738 Uiso 0.0261 2 1 d . . .
  C158 C 0.6129 0.58483 0.58908 Uiso 0.0261 2 1 d . . .
  C159 C 0.71563 0.07857 0.0814 Uiso 0.0261 2 1 d . . .
  C160 C 0.24512 0.19617 0.25205 Uiso 0.0261 2 1 d . . .
  C161 C 0.30481 0.55051 0.252 Uiso 0.0261 2 1 d . . .
  C162 C 0.95134 0.25432 0.25214 Uiso 0.0261 2 1 d . . .
  C163 C 0.85943 0.51188 0.52705 Uiso 0.0261 2 1 d . . .
  C164 C 0.47506 0.15849 0.13648 Uiso 0.0261 2 1 d . . .
  C165 C 0.99235 0.85063 0.53091 Uiso 0.0261 2 1 d . . .
  C166 C 0.34475 0.81599 0.13397 Uiso 0.0261 2 1 d . . .
  C167 C 0.64912 0.63712 0.53259 Uiso 0.0261 2 1 d . . .
  C168 C 0.68097 0.02677 0.13976 Uiso 0.0261 2 1 d . . .
  C169 C 0.19348 0.17907 0.19347 Uiso 0.0261 2 1 d . . .
  C170 C 0.32097 0.51479 0.19414 Uiso 0.0261 2 1 d . . .
  C171 C 0.98609 0.30626 0.1941 Uiso 0.0261 2 1 d . . .
  C181 C 0.78786 0.52275 0.87322 Uiso 0.0261 2 1 d . . .
  C182 C 0.54714 0.14717 0.79706 Uiso 0.0261 2 1 d . . .
  C183 C 0.97802 0.76523 0.87655 Uiso 0.0261 2 1 d . . .
  C184 C 0.3554 0.90189 0.79027 Uiso 0.0261 2 1 d . . .
  C185 C 0.73501 0.71315 0.87632 Uiso 0.0261 2 1 d . . .
  C186 C 0.59919 0.942 0.78229 Uiso 0.0261 2 1 d . . .
  C187 C 0.10825 0.17589 0.55038 Uiso 0.0261 2 1 d . . .
  C188 C 0.31392 0.43395 0.53645 Uiso 0.0261 2 1 d . . .
  C189 C 0.06906 0.38016 0.54231 Uiso 0.0261 2 1 d . . .
  C199 C 0.86952 0.55872 0.46314 Uiso 0.0261 2 1 d . . .
  C200 C 0.46347 0.11672 0.20659 Uiso 0.0261 2 1 d . . .
  C201 C 0.95051 0.82026 0.46079 Uiso 0.0261 2 1 d . . .
  C202 C 0.39234 0.85416 0.19662 Uiso 0.0261 2 1 d . . .
  C203 C 0.68739 0.62788 0.47 Uiso 0.0261 2 1 d . . .
  C204 C 0.64462 0.03685 0.20423 Uiso 0.0261 2 1 d . . .
  C205 C 0.20365 0.2256 0.12909 Uiso 0.0261 2 1 d . . .
  C206 C 0.27335 0.47708 0.13149 Uiso 0.0261 2 1 d . . .
  C207 C 0.02216 0.29614 0.12931 Uiso 0.0261 2 1 d . . .
  Cl211 Cl 0.37745 0.90608 0.262 Uiso 0.038 2 1 d . . .
  Cl212 Cl 0.73973 0.69512 0.40535 Uiso 0.038 2 1 d . . .
  N217 N 0.8286 0.348 0.57528 Uiso 0.0127 2 1 d . . .
  N218 N 0.50273 0.31708 0.09058 Uiso 0.0127 2 1 d . . .
  N219 N 0.15196 0.97993 0.57662 Uiso 0.0127 2 1 d . . .
  N220 N 0.18113 0.68613 0.08946 Uiso 0.0127 2 1 d . . .
  N221 N 0.52064 0.6719 0.57562 Uiso 0.0127 2 1 d . . .
  N222 N 0.81225 0.99379 0.08996 Uiso 0.0127 2 1 d . . .
  N223 N 0.16109 0.01487 0.24282 Uiso 0.0127 2 1 d . . .
  N224 N 0.48569 0.64793 0.24087 Uiso 0.0127 2 1 d . . .
  N225 N 0.85312 0.3358 0.24525 Uiso 0.0127 2 1 d . . .
  N226 N 0.91208 0.49221 0.65136 Uiso 0.0127 2 1 d . . .
  N227 N 0.42123 0.17409 0.01178 Uiso 0.0127 2 1 d . . .
  N228 N 0.00814 0.92073 0.65542 Uiso 0.0127 2 1 d . . .
  N229 N 0.32436 0.74265 0.0113 Uiso 0.0127 2 1 d . . .
  N230 N 0.5761 0.58433 0.65525 Uiso 0.0127 2 1 d . . .
  N231 N 0.75307 0.07965 0.01541 Uiso 0.0127 2 1 d . . .
  N232 N 0.24602 0.15975 0.31807 Uiso 0.0127 2 1 d . . .
  N233 N 0.34185 0.58835 0.31726 Uiso 0.0127 2 1 d . . .
  N234 N 0.9144 0.25339 0.31851 Uiso 0.0127 2 1 d . . .
  N235 N 0.84716 0.3645 0.77952 Uiso 0.0127 2 1 d . . .
  N236 N 0.48722 0.30099 0.88927 Uiso 0.0127 2 1 d . . .
  N237 N 0.1362 0.98334 0.77995 Uiso 0.0127 2 1 d . . .
  N238 N 0.1974 0.68375 0.88513 Uiso 0.0127 2 1 d . . .
  N239 N 0.51779 0.65483 0.7778 Uiso 0.0127 2 1 d . . .
  N240 N 0.81579 0.014 0.88728 Uiso 0.0127 2 1 d . . .
  N241 N 0.18062 0.0315 0.44616 Uiso 0.0127 2 1 d . . .
  N242 N 0.47007 0.65035 0.44471 Uiso 0.0127 2 1 d . . .
  N243 N 0.8544 0.31995 0.44644 Uiso 0.0127 2 1 d . . .
  N244 N 0.75849 0.41298 0.68864 Uiso 0.0127 2 1 d . . .
  N245 N 0.57563 0.256 0.9816 Uiso 0.0127 2 1 d . . .
  N246 N 0.08585 0.84604 0.69039 Uiso 0.0127 2 1 d . . .
  N247 N 0.24808 0.82124 0.9769 Uiso 0.0127 2 1 d . . .
  N248 N 0.65513 0.73984 0.6889 Uiso 0.0127 2 1 d . . .
  N249 N 0.67766 0.92572 0.97792 Uiso 0.0127 2 1 d . . .
  N250 N 0.09195 0.08072 0.35503 Uiso 0.0127 2 1 d . . .
  N251 N 0.42273 0.51462 0.35175 Uiso 0.0127 2 1 d . . .
  N252 N 0.98944 0.4072 0.35493 Uiso 0.0127 2 1 d . . .
  Zn253 Zn 0.83681 0.40307 0.67394 Uiso 0.0253 2 1 d . . .
  Zn254 Zn 0.49628 0.26307 0.99302 Uiso 0.0253 2 1 d . . .
  Zn255 Zn 0.09691 0.93429 0.67591 Uiso 0.0253 2 1 d . . .
  Zn256 Zn 0.2363 0.73188 0.99055 Uiso 0.0253 2 1 d . . .
  Zn257 Zn 0.56606 0.6625 0.67448 Uiso 0.0253 2 1 d . . .
  Zn258 Zn 0.76621 0.00377 0.99203 Uiso 0.0253 2 1 d . . .
  Zn259 Zn 0.17032 0.07061 0.34107 Uiso 0.0253 2 1 d . . .
  Zn260 Zn 0.43107 0.60182 0.33916 Uiso 0.0253 2 1 d . . .


#=======================================================================

# 10. MOLECULAR GEOMETRY


loop_
	_geom_bond_atom_site_label_1
	_geom_bond_atom_site_label_2
	_geom_bond_distance
	_geom_bond_site_symmetry_1
	_geom_bond_site_symmetry_2
	C1        N243      1.35759 1_555   1_555
	C1        N217      1.35905 1_555   1_555
	C2        N218      1.35794 1_555   1_555
	C3        N241      1.35809 1_555   1_555
	C4        N220      1.36021 1_555   1_555
	C5        N242      1.35777 1_555   1_555
	C5        N221      1.35901 1_555   1_555
	C7        N223      1.35857 1_555   1_555
	C8        N224      1.35679 1_555   1_555
	C9        N225      1.35811 1_555   1_555
	C19       N217      1.33102 1_555   1_555
	C19       C90       1.36791 1_555   1_555
	C19       C28       1.37916 1_555   1_555
	C20       N218      1.32683 1_555   1_555
	C20       C29       1.38030 1_555   1_555
	C21       N219      1.33020 1_555   1_555
	C21       C30       1.38227 1_555   1_555
	C22       N220      1.32894 1_555   1_555
	C22       C31       1.38266 1_555   1_555
	C23       N221      1.32759 1_555   1_555
	C23       C89       1.36940 1_555   1_555
	C23       C32       1.38224 1_555   1_555
	C24       N222      1.33090 1_555   1_555
	C24       C33       1.38267 1_555   1_555
	C25       C34       1.38187 1_555   1_555
	C26       N224      1.33070 1_555   1_555
	C26       C35       1.37921 1_555   1_555
	C27       N225      1.32857 1_555   1_555
	C27       C36       1.38518 1_555   1_555
	C28       C19       1.37916 1_555   1_555
	C28       C46       1.39777 1_555   1_555
	C29       C20       1.38030 1_555   1_555
	C29       C47       1.39044 1_555   1_555
	C30       C21       1.38227 1_555   1_555
	C31       C22       1.38266 1_555   1_555
	C31       C49       1.39317 1_555   1_555
	C32       C23       1.38224 1_555   1_555
	C32       C50       1.39285 1_555   1_555
	C33       C24       1.38267 1_555   1_555
	C33       C51       1.39460 1_555   1_555
	C34       C25       1.38187 1_555   1_555
	C34       C52       1.39429 1_555   1_555
	C35       C26       1.37921 1_555   1_555
	C35       C53       1.39693 1_555   1_555
	C36       C27       1.38518 1_555   1_555
	C36       C54       1.39001 1_555   1_555
	C46       C28       1.39777 1_555   1_555
	C46       C64       1.40414 1_555   1_555
	C47       C29       1.39044 1_555   1_555
	C47       C65       1.40761 1_555   1_555
	C48       C66       1.40771 1_555   1_555
	C49       C31       1.39317 1_555   1_555
	C50       C32       1.39285 1_555   1_555
	C50       C68       1.40657 1_555   1_555
	C51       C33       1.39460 1_555   1_555
	C51       C69       1.40812 1_555   1_555
	C52       C34       1.39429 1_555   1_555
	C52       C70       1.40743 1_555   1_555
	C53       C35       1.39693 1_555   1_555
	C53       C71       1.40384 1_555   1_555
	C54       C36       1.39001 1_555   1_555
	C54       C72       1.40811 1_555   1_555
	C64       C99       1.38790 1_555   1_555
	C64       C46       1.40414 1_555   1_555
	C65       C47       1.40761 1_555   1_555
	C66       C97       1.39544 1_555   1_555
	C66       C48       1.40771 1_555   1_555
	C68       C98       1.39485 1_555   1_555
	C68       C50       1.40657 1_555   1_555
	C69       C51       1.40812 1_555   1_555
	C70       C52       1.40743 1_555   1_555
	C71       C53       1.40384 1_555   1_555
	C72       C54       1.40811 1_555   1_555
	C72       Cl81      1.72737 1_555   1_555
	Cl81      C72       1.72737 1_555   1_555
	C82       N235      1.33115 1_555   1_555
	C82       C91       1.37966 1_555   1_555
	C83       N236      1.32566 1_555   1_555
	C83       C92       1.38066 1_555   1_555
	C84       C93       1.38087 1_555   1_555
	C85       N238      1.33080 1_555   1_555
	C85       C94       1.38148 1_555   1_555
	C86       N239      1.32832 1_555   1_555
	C86       C95       1.37885 1_555   1_555
	C87       N240      1.33163 1_555   1_555
	C87       C96       1.38127 1_555   1_555
	C88       N241      1.33184 1_555   1_555
	C88       C97       1.38164 1_555   1_555
	C89       N242      1.33152 1_555   1_555
	C89       C23       1.36940 1_555   1_555
	C89       C98       1.37862 1_555   1_555
	C90       N243      1.32535 1_555   1_555
	C90       C19       1.36791 1_555   1_555
	C90       C99       1.38033 1_555   1_555
	C91       C82       1.37966 1_555   1_555
	C92       C83       1.38066 1_555   1_555
	C93       C84       1.38087 1_555   1_555
	C94       C85       1.38148 1_555   1_555
	C95       C86       1.37885 1_555   1_555
	C96       C87       1.38127 1_555   1_555
	C97       C88       1.38164 1_555   1_555
	C97       C66       1.39544 1_555   1_555
	C98       C89       1.37862 1_555   1_555
	C98       C68       1.39485 1_555   1_555
	C99       C90       1.38033 1_555   1_555
	C99       C64       1.38790 1_555   1_555
	C109      N244      1.35569 1_555   1_555
	C111      N246      1.35464 1_555   1_555
	C113      N248      1.35599 1_555   1_555
	C115      N250      1.35654 1_555   1_555
	C116      N251      1.35730 1_555   1_555
	C127      N244      1.33611 1_555   1_555
	C127      C136      1.38543 1_555   1_555
	C128      N245      1.33016 1_555   1_555
	C128      C137      1.38894 1_555   1_555
	C129      N246      1.33616 1_555   1_555
	C129      C138      1.38600 1_555   1_555
	C130      N247      1.33677 1_555   1_555
	C130      C139      1.38627 1_555   1_555
	C131      N248      1.33677 1_555   1_555
	C131      C140      1.38631 1_555   1_555
	C132      N249      1.33803 1_555   1_555
	C132      C141      1.38739 1_555   1_555
	C133      N250      1.33866 1_555   1_555
	C133      C142      1.38806 1_555   1_555
	C134      N251      1.33172 1_555   1_555
	C134      C143      1.38937 1_555   1_555
	C135      C144      1.38597 1_555   1_555
	C136      C127      1.38543 1_555   1_555
	C136      C181      1.39816 1_555   1_555
	C137      C128      1.38894 1_555   1_555
	C137      C182      1.39460 1_555   1_555
	C138      C129      1.38600 1_555   1_555
	C139      C130      1.38627 1_555   1_555
	C139      C184      1.39897 1_555   1_555
	C140      C131      1.38631 1_555   1_555
	C140      C185      1.39915 1_555   1_555
	C141      C132      1.38739 1_555   1_555
	C141      C186      1.39915 1_555   1_555
	C142      C133      1.38806 1_555   1_555
	C142      C187      1.39904 1_555   1_555
	C143      C134      1.38937 1_555   1_555
	C143      C188      1.39530 1_555   1_555
	C144      C135      1.38597 1_555   1_555
	C144      C189      1.39881 1_555   1_555
	C154      N226      1.33566 1_555   1_555
	C154      C163      1.38732 1_555   1_555
	C155      N227      1.32826 1_555   1_555
	C155      C164      1.38154 1_555   1_555
	C156      C165      1.38288 1_555   1_555
	C157      N229      1.33421 1_555   1_555
	C157      C166      1.38004 1_555   1_555
	C158      N230      1.33294 1_555   1_555
	C158      C167      1.37948 1_555   1_555
	C159      N231      1.33583 1_555   1_555
	C159      C168      1.38700 1_555   1_555
	C160      N232      1.33572 1_555   1_555
	C160      C169      1.38687 1_555   1_555
	C161      N233      1.33460 1_555   1_555
	C161      C170      1.38647 1_555   1_555
	C162      N234      1.33444 1_555   1_555
	C162      C171      1.38576 1_555   1_555
	C163      C154      1.38732 1_555   1_555
	C163      C199      1.39823 1_555   1_555
	C164      C155      1.38154 1_555   1_555
	C164      C200      1.39300 1_555   1_555
	C165      C156      1.38288 1_555   1_555
	C165      C201      1.39447 1_555   1_555
	C166      C157      1.38004 1_555   1_555
	C166      C202      1.39921 1_555   1_555
	C167      C158      1.37948 1_555   1_555
	C167      C203      1.39824 1_555   1_555
	C168      C159      1.38700 1_555   1_555
	C168      C204      1.39837 1_555   1_555
	C169      C160      1.38687 1_555   1_555
	C169      C205      1.39843 1_555   1_555
	C170      C161      1.38647 1_555   1_555
	C170      C206      1.39713 1_555   1_555
	C171      C162      1.38576 1_555   1_555
	C181      C136      1.39816 1_555   1_555
	C182      C137      1.39460 1_555   1_555
	C184      C139      1.39897 1_555   1_555
	C185      C140      1.39915 1_555   1_555
	C186      C141      1.39915 1_555   1_555
	C187      C142      1.39904 1_555   1_555
	C188      C143      1.39530 1_555   1_555
	C189      C144      1.39881 1_555   1_555
	C199      C163      1.39823 1_555   1_555
	C200      C164      1.39300 1_555   1_555
	C201      C165      1.39447 1_555   1_555
	C202      C166      1.39921 1_555   1_555
	C202      Cl211     1.72213 1_555   1_555
	C203      C167      1.39824 1_555   1_555
	C203      Cl212     1.72291 1_555   1_555
	C204      C168      1.39837 1_555   1_555
	C205      C169      1.39843 1_555   1_555
	C206      C170      1.39713 1_555   1_555
	Cl211     C202      1.72213 1_555   1_555
	Cl212     C203      1.72291 1_555   1_555
	N217      C19       1.33102 1_555   1_555
	N217      C1        1.35905 1_555   1_555
	N217      Zn253     1.94514 1_555   1_555
	N218      C20       1.32683 1_555   1_555
	N218      C2        1.35794 1_555   1_555
	N219      C21       1.33020 1_555   1_555
	N219      Zn255     1.94687 1_555   1_555
	N220      C22       1.32894 1_555   1_555
	N220      C4        1.36021 1_555   1_555
	N221      C23       1.32759 1_555   1_555
	N221      C5        1.35901 1_555   1_555
	N221      Zn257     1.93840 1_555   1_555
	N222      C24       1.33090 1_555   1_555
	N223      C7        1.35857 1_555   1_555
	N223      Zn259     1.94392 1_555   1_555
	N224      C26       1.33070 1_555   1_555
	N224      C8        1.35679 1_555   1_555
	N224      Zn260     1.93288 1_555   1_555
	N225      C27       1.32857 1_555   1_555
	N225      C9        1.35811 1_555   1_555
	N225      Zn261     1.92625 1_555   1_555
	N226      C154      1.33566 1_555   1_555
	N226      Zn253     1.92038 1_555   1_555
	N227      C155      1.32826 1_555   1_555
	N228      Zn255     1.90893 1_555   1_555
	N229      C157      1.33421 1_555   1_555
	N230      C158      1.33294 1_555   1_555
	N230      Zn257     1.92398 1_555   1_555
	N231      C159      1.33583 1_555   1_555
	N232      C160      1.33572 1_555   1_555
	N232      Zn259     1.92519 1_555   1_555
	N233      C161      1.33460 1_555   1_555
	N233      Zn260     1.92352 1_555   1_555
	N234      C162      1.33444 1_555   1_555
	N234      Zn261     1.91091 1_555   1_555
	N235      C82       1.33115 1_555   1_555
	N235      Zn253     1.94861 1_555   1_555
	N236      C83       1.32566 1_555   1_555
	N236      Zn254     1.90648 1_555   1_555
	N237      Zn255     1.93174 1_555   1_555
	N238      C85       1.33080 1_555   1_555
	N238      Zn256     1.94161 1_555   1_555
	N239      C86       1.32832 1_555   1_555
	N239      Zn257     1.92160 1_555   1_555
	N240      C87       1.33163 1_555   1_555
	N240      Zn258     1.94565 1_555   1_555
	N241      C88       1.33184 1_555   1_555
	N241      C3        1.35809 1_555   1_555
	N241      Zn259     1.94793 1_555   1_555
	N242      C89       1.33152 1_555   1_555
	N242      C5        1.35777 1_555   1_555
	N242      Zn260     1.94682 1_555   1_555
	N243      C90       1.32535 1_555   1_555
	N243      C1        1.35759 1_555   1_555
	N243      Zn261     1.92606 1_555   1_555
	N244      C127      1.33611 1_555   1_555
	N244      C109      1.35569 1_555   1_555
	N244      Zn253     1.91568 1_555   1_555
	N245      C128      1.33016 1_555   1_555
	N245      Zn254     1.89643 1_555   1_555
	N246      C129      1.33616 1_555   1_555
	N246      C111      1.35464 1_555   1_555
	N246      Zn255     1.90526 1_555   1_555
	N247      C130      1.33677 1_555   1_555
	N247      Zn256     1.92222 1_555   1_555
	N248      C131      1.33677 1_555   1_555
	N248      C113      1.35599 1_555   1_555
	N248      Zn257     1.91756 1_555   1_555
	N249      C132      1.33803 1_555   1_555
	N250      C133      1.33866 1_555   1_555
	N250      C115      1.35654 1_555   1_555
	N250      Zn259     1.91808 1_555   1_555
	N251      C134      1.33172 1_555   1_555
	N251      C116      1.35730 1_555   1_555
	N251      Zn260     1.90353 1_555   1_555
	N252      Zn261     1.90877 1_555   1_555
	Zn253     N244      1.91568 1_555   1_555
	Zn253     N226      1.92038 1_555   1_555
	Zn253     N217      1.94514 1_555   1_555
	Zn253     N235      1.94861 1_555   1_555
	Zn254     N245      1.89643 1_555   1_555
	Zn254     N236      1.90648 1_555   1_555
	Zn255     N246      1.90526 1_555   1_555
	Zn255     N228      1.90893 1_555   1_555
	Zn255     N237      1.93174 1_555   1_555
	Zn255     N219      1.94687 1_555   1_555
	Zn256     N247      1.92222 1_555   1_555
	Zn256     N238      1.94161 1_555   1_555
	Zn257     N248      1.91756 1_555   1_555
	Zn257     N239      1.92160 1_555   1_555
	Zn257     N230      1.92398 1_555   1_555
	Zn257     N221      1.93840 1_555   1_555
	Zn258     N240      1.94565 1_555   1_555
	Zn259     N250      1.91808 1_555   1_555
	Zn259     N232      1.92519 1_555   1_555
	Zn259     N223      1.94392 1_555   1_555
	Zn259     N241      1.94793 1_555   1_555
	Zn260     N251      1.90353 1_555   1_555
	Zn260     N233      1.92352 1_555   1_555
	Zn260     N224      1.93288 1_555   1_555
	Zn260     N242      1.94682 1_555   1_555
	Zn261     N252      1.90877 1_555   1_555
	Zn261     N234      1.91091 1_555   1_555
	Zn261     N243      1.92606 1_555   1_555
	Zn261     N225      1.92625 1_555   1_555
loop_
	_geom_angle_atom_site_label_1
	_geom_angle_atom_site_label_2
	_geom_angle_atom_site_label_3
	_geom_angle
	_geom_angle_site_symmetry_1
	_geom_angle_site_symmetry_2
	_geom_angle_site_symmetry_3
	N217      C1        N243       114.924    1_555 1_555   1_555
	C90       C1        N217       76.676     1_555 1_555   1_555
	C90       C1        N243       38.249     1_555 1_555   1_555
	C19       C1        C90        38.182     1_555 1_555   1_555
	C19       C1        N217       38.494     1_555 1_555   1_555
	C19       C1        N243       76.432     1_555 1_555   1_555
	Zn261     C1        C19        107.673    1_555 1_555   1_555
	Zn261     C1        C90        69.496     1_555 1_555   1_555
	Zn261     C1        N217       146.163    1_555 1_555   1_555
	Zn261     C1        N243       31.256     1_555 1_555   1_555
	Zn253     C1        Zn261      177.628    1_555 1_555   1_555
	Zn253     C1        C19        70.502     1_555 1_555   1_555
	Zn253     C1        C90        108.682    1_555 1_555   1_555
	Zn253     C1        N217       32.018     1_555 1_555   1_555
	Zn253     C1        N243       146.927    1_555 1_555   1_555
	C20       C2        N218       38.260     1_555 1_555   1_555
	C88       C3        N241       38.480     1_555 1_555   1_555
	Zn259     C3        C88        70.970     1_555 1_555   1_555
	Zn259     C3        N241       32.492     1_555 1_555   1_555
	C22       C4        N220       38.344     1_555 1_555   1_555
	N221      C5        N242       115.045    1_555 1_555   1_555
	C89       C5        N221       76.531     1_555 1_555   1_555
	C89       C5        N242       38.515     1_555 1_555   1_555
	C23       C5        C89        38.216     1_555 1_555   1_555
	C23       C5        N221       38.315     1_555 1_555   1_555
	C23       C5        N242       76.732     1_555 1_555   1_555
	Zn260     C5        C23        109.159    1_555 1_555   1_555
	Zn260     C5        C89        70.946     1_555 1_555   1_555
	Zn260     C5        N221       147.471    1_555 1_555   1_555
	Zn260     C5        N242       32.443     1_555 1_555   1_555
	Zn257     C5        Zn260      178.755    1_555 1_555   1_555
	Zn257     C5        C23        69.677     1_555 1_555   1_555
	Zn257     C5        C89        107.883    1_555 1_555   1_555
	Zn257     C5        N221       31.371     1_555 1_555   1_555
	Zn257     C5        N242       146.376    1_555 1_555   1_555
	Zn259     C7        N223       31.820     1_555 1_555   1_555
	C26       C8        N224       38.445     1_555 1_555   1_555
	Zn260     C8        C26        70.425     1_555 1_555   1_555
	Zn260     C8        N224       32.006     1_555 1_555   1_555
	C27       C9        N225       38.284     1_555 1_555   1_555
	Zn261     C9        C27        68.873     1_555 1_555   1_555
	Zn261     C9        N225       30.643     1_555 1_555   1_555
	C90       C19       N217       110.351    1_555 1_555   1_555
	C28       C19       C90        121.606    1_555 1_555   1_555
	C28       C19       N217       127.972    1_555 1_555   1_555
	C1        C19       C28        167.196    1_555 1_555   1_555
	C1        C19       C90        70.892     1_555 1_555   1_555
	C1        C19       N217       39.460     1_555 1_555   1_555
	N243      C19       C1         36.664     1_555 1_555   1_555
	N243      C19       C28        155.738    1_555 1_555   1_555
	N243      C19       C90        34.229     1_555 1_555   1_555
	N243      C19       N217       76.123     1_555 1_555   1_555
	C46       C19       N243       124.004    1_555 1_555   1_555
	C46       C19       C1         160.517    1_555 1_555   1_555
	C46       C19       C28        31.785     1_555 1_555   1_555
	C46       C19       C90        89.822     1_555 1_555   1_555
	C46       C19       N217       159.673    1_555 1_555   1_555
	C99       C19       C46        60.918     1_555 1_555   1_555
	C99       C19       N243       63.131     1_555 1_555   1_555
	C99       C19       C1         99.790     1_555 1_555   1_555
	C99       C19       C28        92.703     1_555 1_555   1_555
	C99       C19       C90        28.910     1_555 1_555   1_555
	C99       C19       N217       139.248    1_555 1_555   1_555
	C64       C19       C99        30.259     1_555 1_555   1_555
	C64       C19       C46        30.659     1_555 1_555   1_555
	C64       C19       N243       93.367     1_555 1_555   1_555
	C64       C19       C1         129.999    1_555 1_555   1_555
	C64       C19       C28        62.444     1_555 1_555   1_555
	C64       C19       C90        59.165     1_555 1_555   1_555
	C64       C19       N217       169.325    1_555 1_555   1_555
	Zn253     C19       C64        161.358    1_555 1_555   1_555
	Zn253     C19       C99        168.119    1_555 1_555   1_555
	Zn253     C19       C46        130.773    1_555 1_555   1_555
	Zn253     C19       N243       105.075    1_555 1_555   1_555
	Zn253     C19       C1         68.413     1_555 1_555   1_555
	Zn253     C19       C28        99.016     1_555 1_555   1_555
	Zn253     C19       C90        139.301    1_555 1_555   1_555
	Zn253     C19       N217       28.964     1_555 1_555   1_555
	C29       C20       N218       127.408    1_555 1_555   1_555
	C2        C20       C29        166.392    1_555 1_555   1_555
	C2        C20       N218       39.327     1_555 1_555   1_555
	C47       C20       C2         161.307    1_555 1_555   1_555
	C47       C20       C29        31.648     1_555 1_555   1_555
	C47       C20       N218       159.001    1_555 1_555   1_555
	C65       C20       C47        30.966     1_555 1_555   1_555
	C65       C20       C2         130.630    1_555 1_555   1_555
	C65       C20       C29        62.600     1_555 1_555   1_555
	C65       C20       N218       169.955    1_555 1_555   1_555
	C30       C21       N219       127.654    1_555 1_555   1_555
	Zn255     C21       C30        98.250     1_555 1_555   1_555
	Zn255     C21       N219       29.413     1_555 1_555   1_555
	C31       C22       N220       127.630    1_555 1_555   1_555
	C4        C22       C31        167.048    1_555 1_555   1_555
	C4        C22       N220       39.418     1_555 1_555   1_555
	C49       C22       C4         161.388    1_555 1_555   1_555
	C49       C22       C31        31.564     1_555 1_555   1_555
	C49       C22       N220       159.193    1_555 1_555   1_555
	C89       C23       N221       110.235    1_555 1_555   1_555
	C32       C23       C89        122.253    1_555 1_555   1_555
	C32       C23       N221       127.511    1_555 1_555   1_555
	C5        C23       C32        166.905    1_555 1_555   1_555
	C5        C23       C89        70.842     1_555 1_555   1_555
	C5        C23       N221       39.394     1_555 1_555   1_555
	N242      C23       C5         36.581     1_555 1_555   1_555
	N242      C23       C32        156.513    1_555 1_555   1_555
	N242      C23       C89        34.260     1_555 1_555   1_555
	N242      C23       N221       75.975     1_555 1_555   1_555
	C50       C23       N242       124.910    1_555 1_555   1_555
	C50       C23       C5         161.490    1_555 1_555   1_555
	C50       C23       C32        31.604     1_555 1_555   1_555
	C50       C23       C89        90.650     1_555 1_555   1_555
	C50       C23       N221       159.108    1_555 1_555   1_555
	C98       C23       C50        61.490     1_555 1_555   1_555
	C98       C23       N242       63.419     1_555 1_555   1_555
	C98       C23       C5         100.001    1_555 1_555   1_555
	C98       C23       C32        93.094     1_555 1_555   1_555
	C98       C23       C89        29.160     1_555 1_555   1_555
	C98       C23       N221       139.392    1_555 1_555   1_555
	C68       C23       C98        30.598     1_555 1_555   1_555
	C68       C23       C50        30.898     1_555 1_555   1_555
	C68       C23       N242       94.013     1_555 1_555   1_555
	C68       C23       C5         130.592    1_555 1_555   1_555
	C68       C23       C32        62.502     1_555 1_555   1_555
	C68       C23       C89        59.757     1_555 1_555   1_555
	C68       C23       N221       169.945    1_555 1_555   1_555
	Zn257     C23       C68        160.225    1_555 1_555   1_555
	Zn257     C23       C98        168.980    1_555 1_555   1_555
	Zn257     C23       C50        129.407    1_555 1_555   1_555
	Zn257     C23       N242       105.657    1_555 1_555   1_555
	Zn257     C23       C5         69.087     1_555 1_555   1_555
	Zn257     C23       C32        97.822     1_555 1_555   1_555
	Zn257     C23       C89        139.906    1_555 1_555   1_555
	Zn257     C23       N221       29.703     1_555 1_555   1_555
	C33       C24       N222       127.816    1_555 1_555   1_555
	C51       C24       C33        31.539     1_555 1_555   1_555
	C51       C24       N222       159.355    1_555 1_555   1_555
	C69       C24       C51        30.843     1_555 1_555   1_555
	C69       C24       C33        62.382     1_555 1_555   1_555
	C69       C24       N222       169.800    1_555 1_555   1_555
	C52       C25       C34        31.558     1_555 1_555   1_555
	C70       C25       C52        30.837     1_555 1_555   1_555
	C70       C25       C34        62.395     1_555 1_555   1_555
	C35       C26       N224       127.887    1_555 1_555   1_555
	C8        C26       C35        166.988    1_555 1_555   1_555
	C8        C26       N224       39.342     1_555 1_555   1_555
	C53       C26       C8         160.751    1_555 1_555   1_555
	C53       C26       C35        31.809     1_555 1_555   1_555
	C53       C26       N224       159.653    1_555 1_555   1_555
	C71       C26       C53        30.679     1_555 1_555   1_555
	C71       C26       C8         130.188    1_555 1_555   1_555
	C71       C26       C35        62.487     1_555 1_555   1_555
	C71       C26       N224       169.459    1_555 1_555   1_555
	Zn260     C26       C71        161.309    1_555 1_555   1_555
	Zn260     C26       C53        130.710    1_555 1_555   1_555
	Zn260     C26       C8         68.280     1_555 1_555   1_555
	Zn260     C26       C35        98.921     1_555 1_555   1_555
	Zn260     C26       N224       28.966     1_555 1_555   1_555
	C36       C27       N225       127.317    1_555 1_555   1_555
	C9        C27       C36        166.566    1_555 1_555   1_555
	C9        C27       N225       39.297     1_555 1_555   1_555
	C54       C27       C9         161.618    1_555 1_555   1_555
	C54       C27       C36        31.360     1_555 1_555   1_555
	C54       C27       N225       158.159    1_555 1_555   1_555
	C72       C27       C54        30.907     1_555 1_555   1_555
	C72       C27       C9         130.848    1_555 1_555   1_555
	C72       C27       C36        62.267     1_555 1_555   1_555
	C72       C27       N225       168.641    1_555 1_555   1_555
	Zn261     C27       C72        157.629    1_555 1_555   1_555
	Zn261     C27       C54        127.847    1_555 1_555   1_555
	Zn261     C27       C9         69.669     1_555 1_555   1_555
	Zn261     C27       C36        96.915     1_555 1_555   1_555
	Zn261     C27       N225       30.428     1_555 1_555   1_555
	C46       C28       C19        116.902    1_555 1_555   1_555
	C90       C28       C46        87.837     1_555 1_555   1_555
	C90       C28       C19        29.066     1_555 1_555   1_555
	N217      C28       C90        54.558     1_555 1_555   1_555
	N217      C28       C46        142.374    1_555 1_555   1_555
	N217      C28       C19        25.517     1_555 1_555   1_555
	C64       C28       N217       113.016    1_555 1_555   1_555
	C64       C28       C90        58.466     1_555 1_555   1_555
	C64       C28       C46        29.372     1_555 1_555   1_555
	C64       C28       C19        87.530     1_555 1_555   1_555
	C99       C28       C64        29.343     1_555 1_555   1_555
	C99       C28       N217       83.681     1_555 1_555   1_555
	C99       C28       C90        29.125     1_555 1_555   1_555
	C99       C28       C46        58.715     1_555 1_555   1_555
	C99       C28       C19        58.187     1_555 1_555   1_555
	C47       C29       C20        116.962    1_555 1_555   1_555
	N218      C29       C47        142.669    1_555 1_555   1_555
	N218      C29       C20        25.737     1_555 1_555   1_555
	C65       C29       N218       112.871    1_555 1_555   1_555
	C65       C29       C47        29.850     1_555 1_555   1_555
	C65       C29       C20        87.138     1_555 1_555   1_555
	N219      C30       C21        25.633     1_555 1_555   1_555
	C49       C31       C22        117.138    1_555 1_555   1_555
	N220      C31       C49        142.765    1_555 1_555   1_555
	N220      C31       C22        25.627     1_555 1_555   1_555
	C50       C32       C23        117.060    1_555 1_555   1_555
	C89       C32       C50        88.335     1_555 1_555   1_555
	C89       C32       C23        28.726     1_555 1_555   1_555
	N221      C32       C89        54.401     1_555 1_555   1_555
	N221      C32       C50        142.730    1_555 1_555   1_555
	N221      C32       C23        25.675     1_555 1_555   1_555
	C68       C32       N221       112.898    1_555 1_555   1_555
	C68       C32       C89        58.506     1_555 1_555   1_555
	C68       C32       C50        29.832     1_555 1_555   1_555
	C68       C32       C23        87.229     1_555 1_555   1_555
	C98       C32       C68        29.456     1_555 1_555   1_555
	C98       C32       N221       83.451     1_555 1_555   1_555
	C98       C32       C89        29.052     1_555 1_555   1_555
	C98       C32       C50        59.283     1_555 1_555   1_555
	C98       C32       C23        57.777     1_555 1_555   1_555
	C51       C33       C24        117.223    1_555 1_555   1_555
	C69       C33       C51        29.800     1_555 1_555   1_555
	C69       C33       C24        87.424     1_555 1_555   1_555
	N222      C33       C69        112.980    1_555 1_555   1_555
	N222      C33       C51        142.780    1_555 1_555   1_555
	N222      C33       C24        25.557     1_555 1_555   1_555
	C52       C34       C25        117.196    1_555 1_555   1_555
	C70       C34       C52        29.777     1_555 1_555   1_555
	C70       C34       C25        87.420     1_555 1_555   1_555
	C53       C35       C26        116.832    1_555 1_555   1_555
	N224      C35       C53        142.364    1_555 1_555   1_555
	N224      C35       C26        25.555     1_555 1_555   1_555
	C71       C35       N224       112.996    1_555 1_555   1_555
	C71       C35       C53        29.371     1_555 1_555   1_555
	C71       C35       C26        87.462     1_555 1_555   1_555
	C54       C36       C27        117.401    1_555 1_555   1_555
	C72       C36       C54        29.986     1_555 1_555   1_555
	C72       C36       C27        87.415     1_555 1_555   1_555
	N225      C36       C72        112.948    1_555 1_555   1_555
	N225      C36       C54        142.855    1_555 1_555   1_555
	N225      C36       C27        25.750     1_555 1_555   1_555
	C64       C46       C28        121.403    1_555 1_555   1_555
	C19       C46       C64        90.089     1_555 1_555   1_555
	C19       C46       C28        31.313     1_555 1_555   1_555
	C99       C46       C19        60.409     1_555 1_555   1_555
	C99       C46       C64        29.680     1_555 1_555   1_555
	C99       C46       C28        91.722     1_555 1_555   1_555
	C90       C46       C99        30.338     1_555 1_555   1_555
	C90       C46       C19        30.074     1_555 1_555   1_555
	C90       C46       C64        60.017     1_555 1_555   1_555
	C90       C46       C28        61.387     1_555 1_555   1_555
	C65       C47       C29        120.700    1_555 1_555   1_555
	C20       C47       C65        89.336     1_555 1_555   1_555
	C20       C47       C29        31.390     1_555 1_555   1_555
	C97       C48       C66        29.457     1_555 1_555   1_555
	C88       C48       C97        30.150     1_555 1_555   1_555
	C88       C48       C66        59.606     1_555 1_555   1_555
	C22       C49       C31        31.299     1_555 1_555   1_555
	C68       C50       C32        120.656    1_555 1_555   1_555
	C23       C50       C68        89.321     1_555 1_555   1_555
	C23       C50       C32        31.336     1_555 1_555   1_555
	C98       C50       C23        59.968     1_555 1_555   1_555
	C98       C50       C68        29.362     1_555 1_555   1_555
	C98       C50       C32        91.304     1_555 1_555   1_555
	C89       C50       C98        30.080     1_555 1_555   1_555
	C89       C50       C23        29.888     1_555 1_555   1_555
	C89       C50       C68        59.437     1_555 1_555   1_555
	C89       C50       C32        61.224     1_555 1_555   1_555
	C69       C51       C33        120.714    1_555 1_555   1_555
	C24       C51       C69        89.476     1_555 1_555   1_555
	C24       C51       C33        31.238     1_555 1_555   1_555
	C70       C52       C34        120.751    1_555 1_555   1_555
	C25       C52       C70        89.507     1_555 1_555   1_555
	C25       C52       C34        31.245     1_555 1_555   1_555
	C71       C53       C35        121.416    1_555 1_555   1_555
	C26       C53       C71        90.058     1_555 1_555   1_555
	C26       C53       C35        31.359     1_555 1_555   1_555
	C72       C54       C36        120.452    1_555 1_555   1_555
	C27       C54       C72        89.213     1_555 1_555   1_555
	C27       C54       C36        31.239     1_555 1_555   1_555
	Cl81      C54       C27        122.655    1_555 1_555   1_555
	Cl81      C54       C72        33.901     1_555 1_555   1_555
	Cl81      C54       C36        153.599    1_555 1_555   1_555
	C46       C64       C99        120.257    1_555 1_555   1_555
	C90       C64       C46        89.031     1_555 1_555   1_555
	C90       C64       C99        31.228     1_555 1_555   1_555
	C28       C64       C90        59.806     1_555 1_555   1_555
	C28       C64       C46        29.226     1_555 1_555   1_555
	C28       C64       C99        91.031     1_555 1_555   1_555
	C19       C64       C28        30.026     1_555 1_555   1_555
	C19       C64       C90        29.781     1_555 1_555   1_555
	C19       C64       C46        59.252     1_555 1_555   1_555
	C19       C64       C99        61.005     1_555 1_555   1_555
	C29       C65       C47        29.450     1_555 1_555   1_555
	C20       C65       C29        30.262     1_555 1_555   1_555
	C20       C65       C47        59.698     1_555 1_555   1_555
	C48       C66       C97        120.802    1_555 1_555   1_555
	C88       C66       C48        89.581     1_555 1_555   1_555
	C88       C66       C97        31.222     1_555 1_555   1_555
	C50       C68       C98        121.004    1_555 1_555   1_555
	C89       C68       C50        89.775     1_555 1_555   1_555
	C89       C68       C98        31.240     1_555 1_555   1_555
	C32       C68       C89        60.266     1_555 1_555   1_555
	C32       C68       C50        29.512     1_555 1_555   1_555
	C32       C68       C98        91.503     1_555 1_555   1_555
	C23       C68       C32        30.270     1_555 1_555   1_555
	C23       C68       C89        29.998     1_555 1_555   1_555
	C23       C68       C50        59.782     1_555 1_555   1_555
	C23       C68       C98        61.238     1_555 1_555   1_555
	C33       C69       C51        29.486     1_555 1_555   1_555
	C24       C69       C33        30.195     1_555 1_555   1_555
	C24       C69       C51        59.680     1_555 1_555   1_555
	C34       C70       C52        29.472     1_555 1_555   1_555
	C25       C70       C34        30.185     1_555 1_555   1_555
	C25       C70       C52        59.656     1_555 1_555   1_555
	C35       C71       C53        29.213     1_555 1_555   1_555
	C26       C71       C35        30.051     1_555 1_555   1_555
	C26       C71       C53        59.264     1_555 1_555   1_555
	Cl81      C72       C54        119.055    1_555 1_555   1_555
	C36       C72       Cl81       148.052    1_555 1_555   1_555
	C36       C72       C54        29.562     1_555 1_555   1_555
	C27       C72       C36        30.318     1_555 1_555   1_555
	C27       C72       Cl81       172.182    1_555 1_555   1_555
	C27       C72       C54        59.880     1_555 1_555   1_555
	C54       Cl81      C72        27.044     1_555 1_555   1_555
	C91       C82       N235       127.665    1_555 1_555   1_555
	Zn253     C82       C91        99.081     1_555 1_555   1_555
	Zn253     C82       N235       28.589     1_555 1_555   1_555
	C92       C83       N236       127.481    1_555 1_555   1_555
	Zn254     C83       C92        97.968     1_555 1_555   1_555
	Zn254     C83       N236       29.526     1_555 1_555   1_555
	C94       C85       N238       128.013    1_555 1_555   1_555
	Zn256     C85       C94        100.077    1_555 1_555   1_555
	Zn256     C85       N238       28.120     1_555 1_555   1_555
	C95       C86       N239       127.770    1_555 1_555   1_555
	Zn257     C86       C95        98.788     1_555 1_555   1_555
	Zn257     C86       N239       29.065     1_555 1_555   1_555
	C96       C87       N240       127.767    1_555 1_555   1_555
	Zn258     C87       C96        99.250     1_555 1_555   1_555
	Zn258     C87       N240       28.522     1_555 1_555   1_555
	C97       C88       N241       127.749    1_555 1_555   1_555
	C3        C88       C97        167.131    1_555 1_555   1_555
	C3        C88       N241       39.383     1_555 1_555   1_555
	C66       C88       C3         161.299    1_555 1_555   1_555
	C66       C88       C97        31.570     1_555 1_555   1_555
	C66       C88       N241       159.318    1_555 1_555   1_555
	C48       C88       C66        30.813     1_555 1_555   1_555
	C48       C88       C3         130.487    1_555 1_555   1_555
	C48       C88       C97        62.382     1_555 1_555   1_555
	C48       C88       N241       169.862    1_555 1_555   1_555
	Zn259     C88       C48        161.539    1_555 1_555   1_555
	Zn259     C88       C66        130.748    1_555 1_555   1_555
	Zn259     C88       C3         67.951     1_555 1_555   1_555
	Zn259     C88       C97        99.182     1_555 1_555   1_555
	Zn259     C88       N241       28.571     1_555 1_555   1_555
	C23       C89       N242       110.361    1_555 1_555   1_555
	C98       C89       C23        121.894    1_555 1_555   1_555
	C98       C89       N242       127.742    1_555 1_555   1_555
	C5        C89       C98        167.158    1_555 1_555   1_555
	C5        C89       C23        70.942     1_555 1_555   1_555
	C5        C89       N242       39.420     1_555 1_555   1_555
	N221      C89       C5         36.679     1_555 1_555   1_555
	N221      C89       C98        156.151    1_555 1_555   1_555
	N221      C89       C23        34.263     1_555 1_555   1_555
	N221      C89       N242       76.098     1_555 1_555   1_555
	C68       C89       N221       124.502    1_555 1_555   1_555
	C68       C89       C5         161.171    1_555 1_555   1_555
	C68       C89       C98        31.650     1_555 1_555   1_555
	C68       C89       C23        90.245     1_555 1_555   1_555
	C68       C89       N242       159.373    1_555 1_555   1_555
	C32       C89       C68        61.228     1_555 1_555   1_555
	C32       C89       N221       63.284     1_555 1_555   1_555
	C32       C89       C5         99.963     1_555 1_555   1_555
	C32       C89       C98        92.874     1_555 1_555   1_555
	C32       C89       C23        29.021     1_555 1_555   1_555
	C32       C89       N242       139.382    1_555 1_555   1_555
	C50       C89       C32        30.442     1_555 1_555   1_555
	C50       C89       C68        30.788     1_555 1_555   1_555
	C50       C89       N221       93.724     1_555 1_555   1_555
	C50       C89       C5         130.403    1_555 1_555   1_555
	C50       C89       C98        62.432     1_555 1_555   1_555
	C50       C89       C23        59.462     1_555 1_555   1_555
	C50       C89       N242       169.817    1_555 1_555   1_555
	Zn260     C89       C50        161.598    1_555 1_555   1_555
	Zn260     C89       C32        167.922    1_555 1_555   1_555
	Zn260     C89       C68        130.829    1_555 1_555   1_555
	Zn260     C89       N221       104.669    1_555 1_555   1_555
	Zn260     C89       C5         67.992     1_555 1_555   1_555
	Zn260     C89       C98        99.179     1_555 1_555   1_555
	Zn260     C89       C23        138.924    1_555 1_555   1_555
	Zn260     C89       N242       28.585     1_555 1_555   1_555
	C19       C90       N243       110.282    1_555 1_555   1_555
	C99       C90       C19        122.465    1_555 1_555   1_555
	C99       C90       N243       127.228    1_555 1_555   1_555
	C1        C90       C99        166.522    1_555 1_555   1_555
	C1        C90       C19        70.925     1_555 1_555   1_555
	C1        C90       N243       39.357     1_555 1_555   1_555
	N217      C90       C1         36.646     1_555 1_555   1_555
	N217      C90       C99        156.722    1_555 1_555   1_555
	N217      C90       C19        34.280     1_555 1_555   1_555
	N217      C90       N243       76.002     1_555 1_555   1_555
	C64       C90       N217       125.304    1_555 1_555   1_555
	C64       C90       C1         161.813    1_555 1_555   1_555
	C64       C90       C99        31.419     1_555 1_555   1_555
	C64       C90       C19        91.054     1_555 1_555   1_555
	C64       C90       N243       158.524    1_555 1_555   1_555
	C28       C90       C64        61.728     1_555 1_555   1_555
	C28       C90       N217       63.586     1_555 1_555   1_555
	C28       C90       C1         100.214    1_555 1_555   1_555
	C28       C90       C99        93.143     1_555 1_555   1_555
	C28       C90       C19        29.328     1_555 1_555   1_555
	C28       C90       N243       139.551    1_555 1_555   1_555
	C46       C90       C28        30.776     1_555 1_555   1_555
	C46       C90       C64        30.952     1_555 1_555   1_555
	C46       C90       N217       94.356     1_555 1_555   1_555
	C46       C90       C1         130.954    1_555 1_555   1_555
	C46       C90       C99        62.369     1_555 1_555   1_555
	C46       C90       C19        60.104     1_555 1_555   1_555
	C46       C90       N243       170.054    1_555 1_555   1_555
	Zn261     C90       C46        159.632    1_555 1_555   1_555
	Zn261     C90       C28        169.037    1_555 1_555   1_555
	Zn261     C90       C64        128.825    1_555 1_555   1_555
	Zn261     C90       N217       105.739    1_555 1_555   1_555
	Zn261     C90       C1         69.096     1_555 1_555   1_555
	Zn261     C90       C99        97.478     1_555 1_555   1_555
	Zn261     C90       C19        140.009    1_555 1_555   1_555
	Zn261     C90       N243       29.750     1_555 1_555   1_555
	N235      C91       C82        25.664     1_555 1_555   1_555
	N236      C92       C83        25.685     1_555 1_555   1_555
	N238      C94       C85        25.471     1_555 1_555   1_555
	N239      C95       C86        25.591     1_555 1_555   1_555
	N240      C96       C87        25.602     1_555 1_555   1_555
	C66       C97       C88        117.208    1_555 1_555   1_555
	N241      C97       C66        142.818    1_555 1_555   1_555
	N241      C97       C88        25.610     1_555 1_555   1_555
	C48       C97       N241       113.077    1_555 1_555   1_555
	C48       C97       C66        29.741     1_555 1_555   1_555
	C48       C97       C88        87.468     1_555 1_555   1_555
	C68       C98       C89        117.109    1_555 1_555   1_555
	C23       C98       C68        88.165     1_555 1_555   1_555
	C23       C98       C89        28.946     1_555 1_555   1_555
	N242      C98       C23        54.586     1_555 1_555   1_555
	N242      C98       C68        142.740    1_555 1_555   1_555
	N242      C98       C89        25.641     1_555 1_555   1_555
	C50       C98       N242       113.127    1_555 1_555   1_555
	C50       C98       C23        58.541     1_555 1_555   1_555
	C50       C98       C68        29.633     1_555 1_555   1_555
	C50       C98       C89        87.487     1_555 1_555   1_555
	C32       C98       C50        29.413     1_555 1_555   1_555
	C32       C98       N242       83.715     1_555 1_555   1_555
	C32       C98       C23        29.129     1_555 1_555   1_555
	C32       C98       C68        59.041     1_555 1_555   1_555
	C32       C98       C89        58.075     1_555 1_555   1_555
	C64       C99       C90        117.353    1_555 1_555   1_555
	C19       C99       C64        88.736     1_555 1_555   1_555
	C19       C99       C90        28.626     1_555 1_555   1_555
	C46       C99       C19        58.673     1_555 1_555   1_555
	C46       C99       C64        30.063     1_555 1_555   1_555
	C46       C99       C90        87.293     1_555 1_555   1_555
	N243      C99       C46        113.061    1_555 1_555   1_555
	N243      C99       C19        54.425     1_555 1_555   1_555
	N243      C99       C64        143.091    1_555 1_555   1_555
	N243      C99       C90        25.808     1_555 1_555   1_555
	C28       C99       N243       83.517     1_555 1_555   1_555
	C28       C99       C46        29.563     1_555 1_555   1_555
	C28       C99       C19        29.110     1_555 1_555   1_555
	C28       C99       C64        59.626     1_555 1_555   1_555
	C28       C99       C90        57.732     1_555 1_555   1_555
	C127      C109      N244       38.002     1_555 1_555   1_555
	Zn253     C109      C127       64.434     1_555 1_555   1_555
	Zn253     C109      N244       26.433     1_555 1_555   1_555
	C129      C111      N246       37.894     1_555 1_555   1_555
	Zn255     C111      C129       64.857     1_555 1_555   1_555
	Zn255     C111      N246       26.970     1_555 1_555   1_555
	C131      C113      N248       37.973     1_555 1_555   1_555
	Zn257     C113      C131       64.953     1_555 1_555   1_555
	Zn257     C113      N248       26.981     1_555 1_555   1_555
	C133      C115      N250       38.033     1_555 1_555   1_555
	Zn259     C115      C133       65.305     1_555 1_555   1_555
	Zn259     C115      N250       27.272     1_555 1_555   1_555
	C134      C116      N251       37.825     1_555 1_555   1_555
	Zn260     C116      C134       63.663     1_555 1_555   1_555
	Zn260     C116      N251       25.839     1_555 1_555   1_555
	C136      C127      N244       128.268    1_555 1_555   1_555
	C109      C127      C136       166.919    1_555 1_555   1_555
	C109      C127      N244       38.661     1_555 1_555   1_555
	C181      C127      C109       161.971    1_555 1_555   1_555
	C181      C127      C136       31.064     1_555 1_555   1_555
	C181      C127      N244       159.303    1_555 1_555   1_555
	Zn253     C127      C181       124.340    1_555 1_555   1_555
	Zn253     C127      C109       73.638     1_555 1_555   1_555
	Zn253     C127      C136       93.290     1_555 1_555   1_555
	Zn253     C127      N244       34.978     1_555 1_555   1_555
	C137      C128      N245       128.103    1_555 1_555   1_555
	C182      C128      C137       31.107     1_555 1_555   1_555
	C182      C128      N245       159.154    1_555 1_555   1_555
	Zn254     C128      C182       123.111    1_555 1_555   1_555
	Zn254     C128      C137       92.033     1_555 1_555   1_555
	Zn254     C128      N245       36.071     1_555 1_555   1_555
	C138      C129      N246       128.464    1_555 1_555   1_555
	C111      C129      C138       166.973    1_555 1_555   1_555
	C111      C129      N246       38.514     1_555 1_555   1_555
	Zn255     C129      C111       72.962     1_555 1_555   1_555
	Zn255     C129      C138       94.013     1_555 1_555   1_555
	Zn255     C129      N246       34.454     1_555 1_555   1_555
	C139      C130      N247       128.286    1_555 1_555   1_555
	C184      C130      C139       31.018     1_555 1_555   1_555
	C184      C130      N247       159.301    1_555 1_555   1_555
	Zn256     C130      C184       124.732    1_555 1_555   1_555
	Zn256     C130      C139       93.714     1_555 1_555   1_555
	Zn256     C130      N247       34.571     1_555 1_555   1_555
	C140      C131      N248       128.347    1_555 1_555   1_555
	C113      C131      C140       166.955    1_555 1_555   1_555
	C113      C131      N248       38.619     1_555 1_555   1_555
	C185      C131      C113       161.983    1_555 1_555   1_555
	C185      C131      C140       31.045     1_555 1_555   1_555
	C185      C131      N248       159.391    1_555 1_555   1_555
	Zn257     C131      C185       124.916    1_555 1_555   1_555
	Zn257     C131      C113       73.093     1_555 1_555   1_555
	Zn257     C131      C140       93.872     1_555 1_555   1_555
	Zn257     C131      N248       34.475     1_555 1_555   1_555
	C141      C132      N249       128.486    1_555 1_555   1_555
	C186      C132      C141       31.146     1_555 1_555   1_555
	C186      C132      N249       159.367    1_555 1_555   1_555
	C142      C133      N250       128.444    1_555 1_555   1_555
	C115      C133      C142       166.378    1_555 1_555   1_555
	C115      C133      N250       38.634     1_555 1_555   1_555
	C187      C133      C115       160.957    1_555 1_555   1_555
	C187      C133      C142       31.111     1_555 1_555   1_555
	C187      C133      N250       159.298    1_555 1_555   1_555
	Zn259     C133      C187       125.588    1_555 1_555   1_555
	Zn259     C133      C115       72.745     1_555 1_555   1_555
	Zn259     C133      C142       94.489     1_555 1_555   1_555
	Zn259     C133      N250       34.111     1_555 1_555   1_555
	C143      C134      N251       128.212    1_555 1_555   1_555
	C116      C134      C143       166.864    1_555 1_555   1_555
	C116      C134      N251       38.684     1_555 1_555   1_555
	C188      C134      C116       161.891    1_555 1_555   1_555
	C188      C134      C143       31.106     1_555 1_555   1_555
	C188      C134      N251       159.235    1_555 1_555   1_555
	Zn260     C134      C188       123.737    1_555 1_555   1_555
	Zn260     C134      C116       74.232     1_555 1_555   1_555
	Zn260     C134      C143       92.665     1_555 1_555   1_555
	Zn260     C134      N251       35.549     1_555 1_555   1_555
	C117      C135      C144       166.871    1_555 1_555   1_555
	C189      C135      C117       162.091    1_555 1_555   1_555
	C189      C135      C144       31.036     1_555 1_555   1_555
	C181      C136      C127       118.186    1_555 1_555   1_555
	N244      C136      C181       143.533    1_555 1_555   1_555
	N244      C136      C127       25.363     1_555 1_555   1_555
	C182      C137      C128       117.926    1_555 1_555   1_555
	N245      C137      C182       143.240    1_555 1_555   1_555
	N245      C137      C128       25.346     1_555 1_555   1_555
	Zn254     C137      N245       36.666     1_555 1_555   1_555
	Zn254     C137      C182       177.957    1_555 1_555   1_555
	Zn254     C137      C128       62.012     1_555 1_555   1_555
	N246      C138      C129       25.262     1_555 1_555   1_555
	C184      C139      C130       118.276    1_555 1_555   1_555
	N247      C139      C184       143.627    1_555 1_555   1_555
	N247      C139      C130       25.352     1_555 1_555   1_555
	C185      C140      C131       118.226    1_555 1_555   1_555
	N248      C140      C185       143.548    1_555 1_555   1_555
	N248      C140      C131       25.322     1_555 1_555   1_555
	C186      C141      C132       117.999    1_555 1_555   1_555
	N249      C141      C186       143.111    1_555 1_555   1_555
	N249      C141      C132       25.256     1_555 1_555   1_555
	C187      C142      C133       118.048    1_555 1_555   1_555
	N250      C142      C187       143.184    1_555 1_555   1_555
	N250      C142      C133       25.277     1_555 1_555   1_555
	C188      C143      C134       117.935    1_555 1_555   1_555
	N251      C143      C188       143.194    1_555 1_555   1_555
	N251      C143      C134       25.305     1_555 1_555   1_555
	C189      C144      C135       118.244    1_555 1_555   1_555
	C163      C154      N226       128.228    1_555 1_555   1_555
	C199      C154      C163       30.982     1_555 1_555   1_555
	C199      C154      N226       159.206    1_555 1_555   1_555
	Zn253     C154      C199       123.987    1_555 1_555   1_555
	Zn253     C154      C163       93.007     1_555 1_555   1_555
	Zn253     C154      N226       35.238     1_555 1_555   1_555
	C164      C155      N227       127.667    1_555 1_555   1_555
	C200      C155      C164       31.146     1_555 1_555   1_555
	C200      C155      N227       158.399    1_555 1_555   1_555
	C201      C156      C165       31.122     1_555 1_555   1_555
	C166      C157      N229       128.067    1_555 1_555   1_555
	C202      C157      C166       31.101     1_555 1_555   1_555
	C202      C157      N229       159.077    1_555 1_555   1_555
	C167      C158      N230       127.855    1_555 1_555   1_555
	C203      C158      C167       31.088     1_555 1_555   1_555
	C203      C158      N230       158.831    1_555 1_555   1_555
	Zn257     C158      C203       122.139    1_555 1_555   1_555
	Zn257     C158      C167       91.058     1_555 1_555   1_555
	Zn257     C158      N230       36.855     1_555 1_555   1_555
	C168      C159      N231       128.162    1_555 1_555   1_555
	C204      C159      C168       30.992     1_555 1_555   1_555
	C204      C159      N231       159.154    1_555 1_555   1_555
	C169      C160      N232       128.150    1_555 1_555   1_555
	C205      C160      C169       30.986     1_555 1_555   1_555
	C205      C160      N232       159.136    1_555 1_555   1_555
	Zn259     C160      C205       123.836    1_555 1_555   1_555
	Zn259     C160      C169       92.852     1_555 1_555   1_555
	Zn259     C160      N232       35.307     1_555 1_555   1_555
	C170      C161      N233       128.137    1_555 1_555   1_555
	C206      C161      C170       31.011     1_555 1_555   1_555
	C206      C161      N233       159.130    1_555 1_555   1_555
	Zn260     C161      C206       123.849    1_555 1_555   1_555
	Zn260     C161      C170       92.837     1_555 1_555   1_555
	Zn260     C161      N233       35.320     1_555 1_555   1_555
	C171      C162      N234       128.082    1_555 1_555   1_555
	Zn261     C162      C171       92.683     1_555 1_555   1_555
	Zn261     C162      N234       35.416     1_555 1_555   1_555
	C199      C163      C154       118.303    1_555 1_555   1_555
	N226      C163      C199       143.660    1_555 1_555   1_555
	N226      C163      C154       25.359     1_555 1_555   1_555
	C200      C164      C155       117.992    1_555 1_555   1_555
	N227      C164      C200       143.368    1_555 1_555   1_555
	N227      C164      C155       25.613     1_555 1_555   1_555
	C201      C165      C156       118.044    1_555 1_555   1_555
	C202      C166      C157       118.271    1_555 1_555   1_555
	N229      C166      C202       143.715    1_555 1_555   1_555
	N229      C166      C157       25.495     1_555 1_555   1_555
	Cl211     C166      N229       174.704    1_555 1_555   1_555
	Cl211     C166      C202       33.753     1_555 1_555   1_555
	Cl211     C166      C157       151.706    1_555 1_555   1_555
	C203      C167      C158       118.286    1_555 1_555   1_555
	N230      C167      C203       143.813    1_555 1_555   1_555
	N230      C167      C158       25.591     1_555 1_555   1_555
	Cl212     C167      N230       174.388    1_555 1_555   1_555
	Cl212     C167      C203       33.839     1_555 1_555   1_555
	Cl212     C167      C158       151.750    1_555 1_555   1_555
	Zn257     C167      Cl212      144.710    1_555 1_555   1_555
	Zn257     C167      N230       37.491     1_555 1_555   1_555
	Zn257     C167      C203       178.319    1_555 1_555   1_555
	Zn257     C167      C158       63.055     1_555 1_555   1_555
	C204      C168      C159       118.295    1_555 1_555   1_555
	N231      C168      C204       143.691    1_555 1_555   1_555
	N231      C168      C159       25.396     1_555 1_555   1_555
	C205      C169      C160       118.312    1_555 1_555   1_555
	N232      C169      C205       143.713    1_555 1_555   1_555
	N232      C169      C160       25.402     1_555 1_555   1_555
	C206      C170      C161       118.239    1_555 1_555   1_555
	N233      C170      C206       143.629    1_555 1_555   1_555
	N233      C170      C161       25.400     1_555 1_555   1_555
	N234      C171      C162       25.433     1_555 1_555   1_555
	C127      C181      C136       30.750     1_555 1_555   1_555
	C128      C182      C137       30.967     1_555 1_555   1_555
	C130      C184      C139       30.706     1_555 1_555   1_555
	C131      C185      C140       30.729     1_555 1_555   1_555
	C132      C186      C141       30.855     1_555 1_555   1_555
	C133      C187      C142       30.841     1_555 1_555   1_555
	C134      C188      C143       30.959     1_555 1_555   1_555
	C135      C189      C144       30.720     1_555 1_555   1_555
	C154      C199      C163       30.714     1_555 1_555   1_555
	C155      C200      C164       30.862     1_555 1_555   1_555
	C156      C201      C165       30.834     1_555 1_555   1_555
	Cl211     C202      C166       119.411    1_555 1_555   1_555
	C157      C202      Cl211      149.769    1_555 1_555   1_555
	C157      C202      C166       30.629     1_555 1_555   1_555
	Cl212     C203      C167       119.294    1_555 1_555   1_555
	C158      C203      Cl212      149.603    1_555 1_555   1_555
	C158      C203      C167       30.626     1_555 1_555   1_555
	C159      C204      C168       30.713     1_555 1_555   1_555
	C160      C205      C169       30.702     1_555 1_555   1_555
	C161      C206      C170       30.749     1_555 1_555   1_555
	C166      Cl211     C202       26.836     1_555 1_555   1_555
	C167      Cl212     C203       26.867     1_555 1_555   1_555
	C1        N217      C19        102.047    1_555 1_555   1_555
	Zn253     N217      C1         126.240    1_555 1_555   1_555
	Zn253     N217      C19        131.683    1_555 1_555   1_555
	C90       N217      Zn253      167.012    1_555 1_555   1_555
	C90       N217      C1         66.678     1_555 1_555   1_555
	C90       N217      C19        35.369     1_555 1_555   1_555
	N243      N217      C90        34.160     1_555 1_555   1_555
	N243      N217      Zn253      158.738    1_555 1_555   1_555
	N243      N217      C1         32.518     1_555 1_555   1_555
	N243      N217      C19        69.529     1_555 1_555   1_555
	C28       N217      N243       96.002     1_555 1_555   1_555
	C28       N217      C90        61.856     1_555 1_555   1_555
	C28       N217      Zn253      105.180    1_555 1_555   1_555
	C28       N217      C1         128.499    1_555 1_555   1_555
	C28       N217      C19        26.510     1_555 1_555   1_555
	N226      N217      C28        141.084    1_555 1_555   1_555
	N226      N217      N243       122.143    1_555 1_555   1_555
	N226      N217      C90        155.872    1_555 1_555   1_555
	N226      N217      Zn253      36.639     1_555 1_555   1_555
	N226      N217      C1         89.778     1_555 1_555   1_555
	N226      N217      C19        166.900    1_555 1_555   1_555
	C2        N218      C20        102.413    1_555 1_555   1_555
	C29       N218      C2         129.178    1_555 1_555   1_555
	C29       N218      C20        26.855     1_555 1_555   1_555
	N227      N218      C29        139.176    1_555 1_555   1_555
	N227      N218      C2         91.621     1_555 1_555   1_555
	N227      N218      C20        165.412    1_555 1_555   1_555
	Zn255     N219      C21        130.981    1_555 1_555   1_555
	C30       N219      Zn255      104.275    1_555 1_555   1_555
	C30       N219      C21        26.714     1_555 1_555   1_555
	N228      N219      C30        140.005    1_555 1_555   1_555
	N228      N219      Zn255      35.994     1_555 1_555   1_555
	N228      N219      C21        166.247    1_555 1_555   1_555
	N246      N219      N228       57.966     1_555 1_555   1_555
	N246      N219      C30        85.556     1_555 1_555   1_555
	N246      N219      Zn255      33.777     1_555 1_555   1_555
	N246      N219      C21        108.684    1_555 1_555   1_555
	C4        N220      C22        102.238    1_555 1_555   1_555
	C31       N220      C4         128.981    1_555 1_555   1_555
	C31       N220      C22        26.743     1_555 1_555   1_555
	N229      N220      C31        140.564    1_555 1_555   1_555
	N229      N220      C4         90.296     1_555 1_555   1_555
	N229      N220      C22        166.904    1_555 1_555   1_555
	C5        N221      C23        102.291    1_555 1_555   1_555
	Zn257     N221      C5         127.223    1_555 1_555   1_555
	Zn257     N221      C23        130.459    1_555 1_555   1_555
	C89       N221      Zn257      165.882    1_555 1_555   1_555
	C89       N221      C5         66.790     1_555 1_555   1_555
	C89       N221      C23        35.502     1_555 1_555   1_555
	N242      N221      C89        34.330     1_555 1_555   1_555
	N242      N221      Zn257      159.626    1_555 1_555   1_555
	N242      N221      C5         32.461     1_555 1_555   1_555
	N242      N221      C23        69.832     1_555 1_555   1_555
	C32       N221      N242       96.645     1_555 1_555   1_555
	C32       N221      C89        62.316     1_555 1_555   1_555
	C32       N221      Zn257      103.657    1_555 1_555   1_555
	C32       N221      C5         129.105    1_555 1_555   1_555
	C32       N221      C23        26.814     1_555 1_555   1_555
	N230      N221      C32        139.983    1_555 1_555   1_555
	N230      N221      N242       123.229    1_555 1_555   1_555
	N230      N221      C89        157.424    1_555 1_555   1_555
	N230      N221      Zn257      36.403     1_555 1_555   1_555
	N230      N221      C5         90.833     1_555 1_555   1_555
	N230      N221      C23        166.579    1_555 1_555   1_555
	N248      N221      N230       59.097     1_555 1_555   1_555
	N248      N221      C32        85.261     1_555 1_555   1_555
	N248      N221      N242       149.664    1_555 1_555   1_555
	N248      N221      C89        136.262    1_555 1_555   1_555
	N248      N221      Zn257      33.926     1_555 1_555   1_555
	N248      N221      C5         136.167    1_555 1_555   1_555
	N248      N221      C23        108.332    1_555 1_555   1_555
	C33       N222      C24        26.627     1_555 1_555   1_555
	Zn259     N223      C7         126.557    1_555 1_555   1_555
	N232      N223      Zn259      36.548     1_555 1_555   1_555
	N232      N223      C7         90.098     1_555 1_555   1_555
	N250      N223      N232       58.749     1_555 1_555   1_555
	N250      N223      Zn259      34.034     1_555 1_555   1_555
	N250      N223      C7         136.356    1_555 1_555   1_555
	C8        N224      C26        102.213    1_555 1_555   1_555
	Zn260     N224      C8         126.152    1_555 1_555   1_555
	Zn260     N224      C26        131.558    1_555 1_555   1_555
	C35       N224      Zn260      105.000    1_555 1_555   1_555
	C35       N224      C8         128.711    1_555 1_555   1_555
	C35       N224      C26        26.558     1_555 1_555   1_555
	N233      N224      C35        141.091    1_555 1_555   1_555
	N233      N224      Zn260      36.700     1_555 1_555   1_555
	N233      N224      C8         89.547     1_555 1_555   1_555
	N233      N224      C26        166.943    1_555 1_555   1_555
	N251      N224      N233       59.368     1_555 1_555   1_555
	N251      N224      C35        84.104     1_555 1_555   1_555
	N251      N224      Zn260      34.442     1_555 1_555   1_555
	N251      N224      C8         136.427    1_555 1_555   1_555
	N251      N224      C26        107.653    1_555 1_555   1_555
	C9        N225      C27        102.419    1_555 1_555   1_555
	Zn261     N225      C9         128.297    1_555 1_555   1_555
	Zn261     N225      C27        129.127    1_555 1_555   1_555
	C36       N225      Zn261      102.217    1_555 1_555   1_555
	C36       N225      C9         129.339    1_555 1_555   1_555
	C36       N225      C27        26.933     1_555 1_555   1_555
	N234      N225      C36        138.819    1_555 1_555   1_555
	N234      N225      Zn261      36.871     1_555 1_555   1_555
	N234      N225      C9         91.439     1_555 1_555   1_555
	N234      N225      C27        165.167    1_555 1_555   1_555
	N252      N225      N234       58.965     1_555 1_555   1_555
	N252      N225      C36        83.216     1_555 1_555   1_555
	N252      N225      Zn261      33.507     1_555 1_555   1_555
	N252      N225      C9         136.603    1_555 1_555   1_555
	N252      N225      C27        106.530    1_555 1_555   1_555
	N243      N225      N252       57.196     1_555 1_555   1_555
	N243      N225      N234       61.588     1_555 1_555   1_555
	N243      N225      C36        85.327     1_555 1_555   1_555
	N243      N225      Zn261      34.026     1_555 1_555   1_555
	N243      N225      C9         138.348    1_555 1_555   1_555
	N243      N225      C27        109.124    1_555 1_555   1_555
	Zn253     N226      C154       121.103    1_555 1_555   1_555
	C163      N226      Zn253      94.704     1_555 1_555   1_555
	C163      N226      C154       26.414     1_555 1_555   1_555
	N244      N226      C163       75.246     1_555 1_555   1_555
	N244      N226      Zn253      36.577     1_555 1_555   1_555
	N244      N226      C154       98.418     1_555 1_555   1_555
	N217      N226      N244       62.548     1_555 1_555   1_555
	N217      N226      C163       77.664     1_555 1_555   1_555
	N217      N226      Zn253      37.190     1_555 1_555   1_555
	N217      N226      C154       99.470     1_555 1_555   1_555
	C164      N227      C155       26.720     1_555 1_555   1_555
	N218      N227      C164       75.361     1_555 1_555   1_555
	N218      N227      C155       97.494     1_555 1_555   1_555
	N246      N228      Zn255      36.902     1_555 1_555   1_555
	N219      N228      N246       62.382     1_555 1_555   1_555
	N219      N228      Zn255      36.826     1_555 1_555   1_555
	N237      N228      N219       61.690     1_555 1_555   1_555
	N237      N228      N246       58.988     1_555 1_555   1_555
	N237      N228      Zn255      33.975     1_555 1_555   1_555
	C166      N229      C157       26.438     1_555 1_555   1_555
	N220      N229      C166       76.656     1_555 1_555   1_555
	N220      N229      C157       98.155     1_555 1_555   1_555
	Zn257     N230      C158       118.592    1_555 1_555   1_555
	C167      N230      Zn257      92.086     1_555 1_555   1_555
	C167      N230      C158       26.553     1_555 1_555   1_555
	N221      N230      C167       76.013     1_555 1_555   1_555
	N221      N230      Zn257      36.721     1_555 1_555   1_555
	N221      N230      C158       97.590     1_555 1_555   1_555
	N248      N230      N221       61.885     1_555 1_555   1_555
	N248      N230      C167       73.232     1_555 1_555   1_555
	N248      N230      Zn257      36.005     1_555 1_555   1_555
	N248      N230      C158       96.922     1_555 1_555   1_555
	N239      N230      N248       58.285     1_555 1_555   1_555
	N239      N230      N221       61.262     1_555 1_555   1_555
	N239      N230      C167       125.786    1_555 1_555   1_555
	N239      N230      Zn257      33.953     1_555 1_555   1_555
	N239      N230      C158       152.330    1_555 1_555   1_555
	C168      N231      C159       26.442     1_555 1_555   1_555
	Zn259     N232      C160       121.053    1_555 1_555   1_555
	C169      N232      Zn259      94.612     1_555 1_555   1_555
	C169      N232      C160       26.448     1_555 1_555   1_555
	N250      N232      C169       75.112     1_555 1_555   1_555
	N250      N232      Zn259      36.491     1_555 1_555   1_555
	N250      N232      C160       98.231     1_555 1_555   1_555
	N223      N232      N250       62.092     1_555 1_555   1_555
	N223      N232      C169       77.476     1_555 1_555   1_555
	N223      N232      Zn259      36.963     1_555 1_555   1_555
	N223      N232      C160       99.523     1_555 1_555   1_555
	Zn260     N233      C161       121.031    1_555 1_555   1_555
	C170      N233      Zn260      94.586     1_555 1_555   1_555
	C170      N233      C161       26.463     1_555 1_555   1_555
	N224      N233      C170       77.967     1_555 1_555   1_555
	N224      N233      Zn260      36.908     1_555 1_555   1_555
	N224      N233      C161       99.791     1_555 1_555   1_555
	N251      N233      N224       61.357     1_555 1_555   1_555
	N251      N233      C170       74.587     1_555 1_555   1_555
	N251      N233      Zn260      35.920     1_555 1_555   1_555
	N251      N233      C161       98.085     1_555 1_555   1_555
	Zn261     N234      C162       120.712    1_555 1_555   1_555
	C171      N234      Zn261      94.242     1_555 1_555   1_555
	C171      N234      C162       26.486     1_555 1_555   1_555
	N225      N234      C171       78.008     1_555 1_555   1_555
	N225      N234      Zn261      37.217     1_555 1_555   1_555
	N225      N234      C162       99.743     1_555 1_555   1_555
	N252      N234      N225       62.599     1_555 1_555   1_555
	N252      N234      C171       74.776     1_555 1_555   1_555
	N252      N234      Zn261      36.236     1_555 1_555   1_555
	N252      N234      C162       98.113     1_555 1_555   1_555
	Zn253     N235      C82        132.331    1_555 1_555   1_555
	C91       N235      Zn253      105.664    1_555 1_555   1_555
	C91       N235      C82        26.671     1_555 1_555   1_555
	N244      N235      C91        140.572    1_555 1_555   1_555
	N244      N235      Zn253      36.578     1_555 1_555   1_555
	N244      N235      C82        165.084    1_555 1_555   1_555
	Zn254     N236      C83        130.433    1_555 1_555   1_555
	C92       N236      Zn254      103.611    1_555 1_555   1_555
	C92       N236      C83        26.834     1_555 1_555   1_555
	N245      N236      C92        139.387    1_555 1_555   1_555
	N245      N236      Zn254      36.793     1_555 1_555   1_555
	N245      N236      C83        164.760    1_555 1_555   1_555
	N246      N237      Zn255      36.424     1_555 1_555   1_555
	N228      N237      N246       58.153     1_555 1_555   1_555
	N228      N237      Zn255      33.520     1_555 1_555   1_555
	Zn256     N238      C85        133.033    1_555 1_555   1_555
	C94       N238      Zn256      106.683    1_555 1_555   1_555
	C94       N238      C85        26.515     1_555 1_555   1_555
	N247      N238      C94        142.043    1_555 1_555   1_555
	N247      N238      Zn256      36.573     1_555 1_555   1_555
	N247      N238      C85        165.341    1_555 1_555   1_555
	Zn257     N239      C86        131.314    1_555 1_555   1_555
	C95       N239      Zn257      104.748    1_555 1_555   1_555
	C95       N239      C86        26.639     1_555 1_555   1_555
	N248      N239      C95        139.460    1_555 1_555   1_555
	N248      N239      Zn257      36.959     1_555 1_555   1_555
	N248      N239      C86        162.595    1_555 1_555   1_555
	N230      N239      N248       59.485     1_555 1_555   1_555
	N230      N239      C95        80.438     1_555 1_555   1_555
	N230      N239      Zn257      34.001     1_555 1_555   1_555
	N230      N239      C86        104.038    1_555 1_555   1_555
	Zn258     N240      C87        132.403    1_555 1_555   1_555
	C96       N240      Zn258      105.777    1_555 1_555   1_555
	C96       N240      C87        26.630     1_555 1_555   1_555
	C3        N241      C88        102.138    1_555 1_555   1_555
	Zn259     N241      C3         125.512    1_555 1_555   1_555
	Zn259     N241      C88        132.343    1_555 1_555   1_555
	C97       N241      Zn259      105.705    1_555 1_555   1_555
	C97       N241      C3         128.779    1_555 1_555   1_555
	C97       N241      C88        26.641     1_555 1_555   1_555
	N250      N241      C97        140.391    1_555 1_555   1_555
	N250      N241      Zn259      36.320     1_555 1_555   1_555
	N250      N241      C3         89.982     1_555 1_555   1_555
	N250      N241      C88        164.962    1_555 1_555   1_555
	C5        N242      C89        102.065    1_555 1_555   1_555
	Zn260     N242      C5         125.586    1_555 1_555   1_555
	Zn260     N242      C89        132.314    1_555 1_555   1_555
	C23       N242      Zn260      167.626    1_555 1_555   1_555
	C23       N242      C5         66.687     1_555 1_555   1_555
	C23       N242      C89        35.378     1_555 1_555   1_555
	N221      N242      C23        34.194     1_555 1_555   1_555
	N221      N242      Zn260      158.059    1_555 1_555   1_555
	N221      N242      C5         32.494     1_555 1_555   1_555
	N221      N242      C89        69.572     1_555 1_555   1_555
	C98       N242      N221       96.188     1_555 1_555   1_555
	C98       N242      C23        61.995     1_555 1_555   1_555
	C98       N242      Zn260      105.716    1_555 1_555   1_555
	C98       N242      C5         128.681    1_555 1_555   1_555
	C98       N242      C89        26.618     1_555 1_555   1_555
	N251      N242      C98        140.662    1_555 1_555   1_555
	N251      N242      N221       121.911    1_555 1_555   1_555
	N251      N242      C23        154.961    1_555 1_555   1_555
	N251      N242      Zn260      36.372     1_555 1_555   1_555
	N251      N242      C5         89.820     1_555 1_555   1_555
	N251      N242      C89        165.108    1_555 1_555   1_555
	C1        N243      C90        102.394    1_555 1_555   1_555
	Zn261     N243      C1         127.292    1_555 1_555   1_555
	Zn261     N243      C90        130.285    1_555 1_555   1_555
	C19       N243      Zn261      165.720    1_555 1_555   1_555
	C19       N243      C1         66.905     1_555 1_555   1_555
	C19       N243      C90        35.490     1_555 1_555   1_555
	N217      N243      C19        34.348     1_555 1_555   1_555
	N217      N243      Zn261      159.824    1_555 1_555   1_555
	N217      N243      C1         32.557     1_555 1_555   1_555
	N217      N243      C90        69.837     1_555 1_555   1_555
	C99       N243      N217       96.790     1_555 1_555   1_555
	C99       N243      C19        62.445     1_555 1_555   1_555
	C99       N243      Zn261      103.322    1_555 1_555   1_555
	C99       N243      C1         129.341    1_555 1_555   1_555
	C99       N243      C90        26.964     1_555 1_555   1_555
	N252      N243      C99        139.101    1_555 1_555   1_555
	N252      N243      N217       123.467    1_555 1_555   1_555
	N252      N243      C19        157.095    1_555 1_555   1_555
	N252      N243      Zn261      36.976     1_555 1_555   1_555
	N252      N243      C1         91.203     1_555 1_555   1_555
	N252      N243      C90        164.760    1_555 1_555   1_555
	N225      N243      N252       61.380     1_555 1_555   1_555
	N225      N243      C99        89.957     1_555 1_555   1_555
	N225      N243      N217       146.199    1_555 1_555   1_555
	N225      N243      C19        138.135    1_555 1_555   1_555
	N225      N243      Zn261      34.030     1_555 1_555   1_555
	N225      N243      C1         129.954    1_555 1_555   1_555
	N225      N243      C90        112.670    1_555 1_555   1_555
	C109      N244      C127       103.336    1_555 1_555   1_555
	Zn253     N244      C109       135.205    1_555 1_555   1_555
	Zn253     N244      C127       121.455    1_555 1_555   1_555
	C136      N244      Zn253      95.086     1_555 1_555   1_555
	C136      N244      C109       129.703    1_555 1_555   1_555
	C136      N244      C127       26.369     1_555 1_555   1_555
	N226      N244      C136       78.448     1_555 1_555   1_555
	N226      N244      Zn253      36.682     1_555 1_555   1_555
	N226      N244      C109       139.046    1_555 1_555   1_555
	N226      N244      C127       100.758    1_555 1_555   1_555
	N235      N244      N226       63.028     1_555 1_555   1_555
	N235      N244      C136       75.410     1_555 1_555   1_555
	N235      N244      Zn253      37.312     1_555 1_555   1_555
	N235      N244      C109       142.939    1_555 1_555   1_555
	N235      N244      C127       97.955     1_555 1_555   1_555
	Zn254     N245      C128       119.538    1_555 1_555   1_555
	C137      N245      Zn254      92.987     1_555 1_555   1_555
	C137      N245      C128       26.551     1_555 1_555   1_555
	N236      N245      C137       73.965     1_555 1_555   1_555
	N236      N245      Zn254      37.021     1_555 1_555   1_555
	N236      N245      C128       96.677     1_555 1_555   1_555
	C111      N246      C129       103.592    1_555 1_555   1_555
	Zn255     N246      C111       134.219    1_555 1_555   1_555
	Zn255     N246      C129       122.171    1_555 1_555   1_555
	C138      N246      Zn255      95.899     1_555 1_555   1_555
	C138      N246      C111       129.865    1_555 1_555   1_555
	C138      N246      C129       26.274     1_555 1_555   1_555
	N228      N246      C138       78.712     1_555 1_555   1_555
	N228      N246      Zn255      36.985     1_555 1_555   1_555
	N228      N246      C111       138.380    1_555 1_555   1_555
	N228      N246      C129       100.714    1_555 1_555   1_555
	N237      N246      N228       62.859     1_555 1_555   1_555
	N237      N246      C138       76.272     1_555 1_555   1_555
	N237      N246      Zn255      37.014     1_555 1_555   1_555
	N237      N246      C111       142.761    1_555 1_555   1_555
	N237      N246      C129       98.988     1_555 1_555   1_555
	N219      N246      N237       62.061     1_555 1_555   1_555
	N219      N246      N228       59.652     1_555 1_555   1_555
	N219      N246      C138       130.507    1_555 1_555   1_555
	N219      N246      Zn255      34.618     1_555 1_555   1_555
	N219      N246      C111       99.601     1_555 1_555   1_555
	N219      N246      C129       156.761    1_555 1_555   1_555
	Zn256     N247      C130       122.187    1_555 1_555   1_555
	C139      N247      Zn256      95.825     1_555 1_555   1_555
	C139      N247      C130       26.362     1_555 1_555   1_555
	N238      N247      C139       75.896     1_555 1_555   1_555
	N238      N247      Zn256      37.004     1_555 1_555   1_555
	N238      N247      C130       98.609     1_555 1_555   1_555
	C113      N248      C131       103.408    1_555 1_555   1_555
	Zn257     N248      C113       134.306    1_555 1_555   1_555
	Zn257     N248      C131       122.283    1_555 1_555   1_555
	C140      N248      Zn257      95.952     1_555 1_555   1_555
	C140      N248      C113       129.737    1_555 1_555   1_555
	C140      N248      C131       26.331     1_555 1_555   1_555
	N239      N248      C140       76.514     1_555 1_555   1_555
	N239      N248      Zn257      37.050     1_555 1_555   1_555
	N239      N248      C113       141.230    1_555 1_555   1_555
	N239      N248      C131       99.115     1_555 1_555   1_555
	N230      N248      N239       62.230     1_555 1_555   1_555
	N230      N248      C140       78.943     1_555 1_555   1_555
	N230      N248      Zn257      36.144     1_555 1_555   1_555
	N230      N248      C113       140.129    1_555 1_555   1_555
	N230      N248      C131       101.325    1_555 1_555   1_555
	N221      N248      N230       59.017     1_555 1_555   1_555
	N221      N248      N239       61.608     1_555 1_555   1_555
	N221      N248      C140       130.294    1_555 1_555   1_555
	N221      N248      Zn257      34.346     1_555 1_555   1_555
	N221      N248      C113       99.970     1_555 1_555   1_555
	N221      N248      C131       156.620    1_555 1_555   1_555
	C141      N249      C132       26.258     1_555 1_555   1_555
	C115      N250      C133       103.333    1_555 1_555   1_555
	Zn259     N250      C115       133.819    1_555 1_555   1_555
	Zn259     N250      C133       122.848    1_555 1_555   1_555
	C142      N250      Zn259      96.701     1_555 1_555   1_555
	C142      N250      C115       129.428    1_555 1_555   1_555
	C142      N250      C133       26.279     1_555 1_555   1_555
	N232      N250      C142       82.451     1_555 1_555   1_555
	N232      N250      Zn259      36.649     1_555 1_555   1_555
	N232      N250      C115       137.430    1_555 1_555   1_555
	N232      N250      C133       102.839    1_555 1_555   1_555
	N241      N250      N232       62.950     1_555 1_555   1_555
	N241      N250      C142       74.822     1_555 1_555   1_555
	N241      N250      Zn259      36.978     1_555 1_555   1_555
	N241      N250      C115       142.687    1_555 1_555   1_555
	N241      N250      C133       98.825     1_555 1_555   1_555
	N223      N250      N241       61.774     1_555 1_555   1_555
	N223      N250      N232       59.158     1_555 1_555   1_555
	N223      N250      C142       131.171    1_555 1_555   1_555
	N223      N250      Zn259      34.557     1_555 1_555   1_555
	N223      N250      C115       99.266     1_555 1_555   1_555
	N223      N250      C133       157.398    1_555 1_555   1_555
	C116      N251      C134       103.491    1_555 1_555   1_555
	Zn260     N251      C116       136.054    1_555 1_555   1_555
	Zn260     N251      C134       120.451    1_555 1_555   1_555
	C143      N251      Zn260      93.969     1_555 1_555   1_555
	C143      N251      C116       129.966    1_555 1_555   1_555
	C143      N251      C134       26.483     1_555 1_555   1_555
	N242      N251      C143       74.515     1_555 1_555   1_555
	N242      N251      Zn260      37.337     1_555 1_555   1_555
	N242      N251      C116       143.499    1_555 1_555   1_555
	N242      N251      C134       97.029     1_555 1_555   1_555
	N233      N251      N242       62.998     1_555 1_555   1_555
	N233      N251      C143       77.912     1_555 1_555   1_555
	N233      N251      Zn260      36.357     1_555 1_555   1_555
	N233      N251      C116       139.164    1_555 1_555   1_555
	N233      N251      C134       100.451    1_555 1_555   1_555
	N224      N251      N233       59.276     1_555 1_555   1_555
	N224      N251      N242       62.521     1_555 1_555   1_555
	N224      N251      C143       129.015    1_555 1_555   1_555
	N224      N251      Zn260      35.050     1_555 1_555   1_555
	N224      N251      C116       101.005    1_555 1_555   1_555
	N224      N251      C134       155.498    1_555 1_555   1_555
	N243      N252      Zn261      37.368     1_555 1_555   1_555
	N234      N252      N243       62.966     1_555 1_555   1_555
	N234      N252      Zn261      36.283     1_555 1_555   1_555
	N225      N252      N234       58.436     1_555 1_555   1_555
	N225      N252      N243       61.425     1_555 1_555   1_555
	N225      N252      Zn261      33.855     1_555 1_555   1_555
	N226      Zn253     N244       106.741    1_555 1_555   1_555
	N217      Zn253     N226       106.171    1_555 1_555   1_555
	N217      Zn253     N244       112.097    1_555 1_555   1_555
	N235      Zn253     N217       112.809    1_555 1_555   1_555
	N235      Zn253     N226       112.850    1_555 1_555   1_555
	N235      Zn253     N244       106.110    1_555 1_555   1_555
	C154      Zn253     N235       136.364    1_555 1_555   1_555
	C154      Zn253     N217       94.081     1_555 1_555   1_555
	C154      Zn253     N226       23.659     1_555 1_555   1_555
	C154      Zn253     N244       93.535     1_555 1_555   1_555
	C127      Zn253     C154       90.425     1_555 1_555   1_555
	C127      Zn253     N235       92.799     1_555 1_555   1_555
	C127      Zn253     N217       135.657    1_555 1_555   1_555
	C127      Zn253     N226       95.154     1_555 1_555   1_555
	C127      Zn253     N244       23.567     1_555 1_555   1_555
	C1        Zn253     C127       143.271    1_555 1_555   1_555
	C1        Zn253     C154       74.779     1_555 1_555   1_555
	C1        Zn253     N235       121.218    1_555 1_555   1_555
	C1        Zn253     N217       21.742     1_555 1_555   1_555
	C1        Zn253     N226       84.560     1_555 1_555   1_555
	C1        Zn253     N244       122.328    1_555 1_555   1_555
	C19       Zn253     C1         41.085     1_555 1_555   1_555
	C19       Zn253     C127       122.957    1_555 1_555   1_555
	C19       Zn253     C154       110.770    1_555 1_555   1_555
	C19       Zn253     N235       103.625    1_555 1_555   1_555
	C19       Zn253     N217       19.352     1_555 1_555   1_555
	C19       Zn253     N226       125.256    1_555 1_555   1_555
	C19       Zn253     N244       100.285    1_555 1_555   1_555
	C82       Zn253     C19        102.818    1_555 1_555   1_555
	C82       Zn253     C1         107.915    1_555 1_555   1_555
	C82       Zn253     C127       108.322    1_555 1_555   1_555
	C82       Zn253     C154       122.962    1_555 1_555   1_555
	C82       Zn253     N235       19.080     1_555 1_555   1_555
	C82       Zn253     N217       105.826    1_555 1_555   1_555
	C82       Zn253     N226       99.622     1_555 1_555   1_555
	C82       Zn253     N244       124.443    1_555 1_555   1_555
	C109      Zn253     C82        134.464    1_555 1_555   1_555
	C109      Zn253     C19        82.583     1_555 1_555   1_555
	C109      Zn253     C1         105.118    1_555 1_555   1_555
	C109      Zn253     C127       41.928     1_555 1_555   1_555
	C109      Zn253     C154       95.323     1_555 1_555   1_555
	C109      Zn253     N235       115.398    1_555 1_555   1_555
	C109      Zn253     N217       93.735     1_555 1_555   1_555
	C109      Zn253     N226       114.004    1_555 1_555   1_555
	C109      Zn253     N244       18.362     1_555 1_555   1_555
	N236      Zn254     N245       106.186    1_555 1_555   1_555
	C128      Zn254     N236       92.516     1_555 1_555   1_555
	C128      Zn254     N245       24.392     1_555 1_555   1_555
	C83       Zn254     C128       109.208    1_555 1_555   1_555
	C83       Zn254     N236       20.040     1_555 1_555   1_555
	C83       Zn254     N245       125.694    1_555 1_555   1_555
	C137      Zn254     C83        89.744     1_555 1_555   1_555
	C137      Zn254     C128       25.955     1_555 1_555   1_555
	C137      Zn254     N236       77.705     1_555 1_555   1_555
	C137      Zn254     N245       50.347     1_555 1_555   1_555
	N228      Zn255     N246       106.113    1_555 1_555   1_555
	N237      Zn255     N228       112.504    1_555 1_555   1_555
	N237      Zn255     N246       106.562    1_555 1_555   1_555
	N219      Zn255     N237       112.736    1_555 1_555   1_555
	N219      Zn255     N228       107.180    1_555 1_555   1_555
	N219      Zn255     N246       111.606    1_555 1_555   1_555
	C129      Zn255     N219       134.969    1_555 1_555   1_555
	C129      Zn255     N237       93.494     1_555 1_555   1_555
	C129      Zn255     N228       94.333     1_555 1_555   1_555
	C129      Zn255     N246       23.375     1_555 1_555   1_555
	C21       Zn255     C129       122.806    1_555 1_555   1_555
	C21       Zn255     N219       19.606     1_555 1_555   1_555
	C21       Zn255     N237       102.714    1_555 1_555   1_555
	C21       Zn255     N228       126.634    1_555 1_555   1_555
	C21       Zn255     N246       100.358    1_555 1_555   1_555
	C111      Zn255     C21        82.344     1_555 1_555   1_555
	C111      Zn255     C129       42.181     1_555 1_555   1_555
	C111      Zn255     N219       92.795     1_555 1_555   1_555
	C111      Zn255     N237       116.181    1_555 1_555   1_555
	C111      Zn255     N228       113.552    1_555 1_555   1_555
	C111      Zn255     N246       18.811     1_555 1_555   1_555
	N238      Zn256     N247       106.423    1_555 1_555   1_555
	C130      Zn256     N238       93.147     1_555 1_555   1_555
	C130      Zn256     N247       23.242     1_555 1_555   1_555
	C85       Zn256     C130       108.421    1_555 1_555   1_555
	C85       Zn256     N238       18.847     1_555 1_555   1_555
	C85       Zn256     N247       124.468    1_555 1_555   1_555
	N239      Zn257     N248       105.991    1_555 1_555   1_555
	N230      Zn257     N239       112.046    1_555 1_555   1_555
	N230      Zn257     N248       107.851    1_555 1_555   1_555
	N221      Zn257     N230       106.876    1_555 1_555   1_555
	N221      Zn257     N239       112.332    1_555 1_555   1_555
	N221      Zn257     N248       111.729    1_555 1_555   1_555
	C158      Zn257     N221       94.218     1_555 1_555   1_555
	C158      Zn257     N230       24.553     1_555 1_555   1_555
	C158      Zn257     N239       136.485    1_555 1_555   1_555
	C158      Zn257     N248       94.273     1_555 1_555   1_555
	C131      Zn257     C158       91.095     1_555 1_555   1_555
	C131      Zn257     N221       134.966    1_555 1_555   1_555
	C131      Zn257     N230       96.010     1_555 1_555   1_555
	C131      Zn257     N239       93.075     1_555 1_555   1_555
	C131      Zn257     N248       23.241     1_555 1_555   1_555
	C5        Zn257     C131       141.571    1_555 1_555   1_555
	C5        Zn257     C158       74.581     1_555 1_555   1_555
	C5        Zn257     N221       21.406     1_555 1_555   1_555
	C5        Zn257     N230       85.480     1_555 1_555   1_555
	C5        Zn257     N239       121.998    1_555 1_555   1_555
	C5        Zn257     N248       120.802    1_555 1_555   1_555
	C86       Zn257     C5         109.694    1_555 1_555   1_555
	C86       Zn257     C131       108.180    1_555 1_555   1_555
	C86       Zn257     C158       121.576    1_555 1_555   1_555
	C86       Zn257     N221       106.690    1_555 1_555   1_555
	C86       Zn257     N230       97.338     1_555 1_555   1_555
	C86       Zn257     N239       19.622     1_555 1_555   1_555
	C86       Zn257     N248       124.367    1_555 1_555   1_555
	C23       Zn257     C86        102.585    1_555 1_555   1_555
	C23       Zn257     C5         41.236     1_555 1_555   1_555
	C23       Zn257     C131       122.684    1_555 1_555   1_555
	C23       Zn257     C158       112.000    1_555 1_555   1_555
	C23       Zn257     N221       19.838     1_555 1_555   1_555
	C23       Zn257     N230       126.656    1_555 1_555   1_555
	C23       Zn257     N239       101.785    1_555 1_555   1_555
	C23       Zn257     N248       100.487    1_555 1_555   1_555
	C113      Zn257     C23        82.430     1_555 1_555   1_555
	C113      Zn257     C86        134.440    1_555 1_555   1_555
	C113      Zn257     C5         103.412    1_555 1_555   1_555
	C113      Zn257     C131       41.954     1_555 1_555   1_555
	C113      Zn257     C158       96.581     1_555 1_555   1_555
	C113      Zn257     N221       93.022     1_555 1_555   1_555
	C113      Zn257     N230       115.946    1_555 1_555   1_555
	C113      Zn257     N239       114.826    1_555 1_555   1_555
	C113      Zn257     N248       18.713     1_555 1_555   1_555
	C167      Zn257     C113       74.945     1_555 1_555   1_555
	C167      Zn257     C23        94.798     1_555 1_555   1_555
	C167      Zn257     C86        147.157    1_555 1_555   1_555
	C167      Zn257     C5         67.013     1_555 1_555   1_555
	C167      Zn257     C131       84.472     1_555 1_555   1_555
	C167      Zn257     C158       25.887     1_555 1_555   1_555
	C167      Zn257     N221       81.407     1_555 1_555   1_555
	C167      Zn257     N230       50.423     1_555 1_555   1_555
	C167      Zn257     N239       161.616    1_555 1_555   1_555
	C167      Zn257     N248       78.359     1_555 1_555   1_555
	C87       Zn258     N240       19.075     1_555 1_555   1_555
	N232      Zn259     N250       106.860    1_555 1_555   1_555
	N223      Zn259     N232       106.489    1_555 1_555   1_555
	N223      Zn259     N250       111.410    1_555 1_555   1_555
	N241      Zn259     N223       112.242    1_555 1_555   1_555
	N241      Zn259     N232       113.075    1_555 1_555   1_555
	N241      Zn259     N250       106.702    1_555 1_555   1_555
	C160      Zn259     N241       136.593    1_555 1_555   1_555
	C160      Zn259     N223       94.350     1_555 1_555   1_555
	C160      Zn259     N232       23.640     1_555 1_555   1_555
	C160      Zn259     N250       93.507     1_555 1_555   1_555
	C133      Zn259     C160       91.173     1_555 1_555   1_555
	C133      Zn259     N241       93.258     1_555 1_555   1_555
	C133      Zn259     N223       134.448    1_555 1_555   1_555
	C133      Zn259     N232       96.189     1_555 1_555   1_555
	C133      Zn259     N250       23.041     1_555 1_555   1_555
	C3        Zn259     C133       74.830     1_555 1_555   1_555
	C3        Zn259     C160       146.291    1_555 1_555   1_555
	C3        Zn259     N241       21.995     1_555 1_555   1_555
	C3        Zn259     N223       117.479    1_555 1_555   1_555
	C3        Zn259     N232       126.093    1_555 1_555   1_555
	C3        Zn259     N250       85.297     1_555 1_555   1_555
	C7        Zn259     C3         133.692    1_555 1_555   1_555
	C7        Zn259     C133       141.936    1_555 1_555   1_555
	C7        Zn259     C160       74.828     1_555 1_555   1_555
	C7        Zn259     N241       121.366    1_555 1_555   1_555
	C7        Zn259     N223       21.623     1_555 1_555   1_555
	C7        Zn259     N232       84.932     1_555 1_555   1_555
	C7        Zn259     N250       120.990    1_555 1_555   1_555
	C88       Zn259     C7         108.334    1_555 1_555   1_555
	C88       Zn259     C3         41.079     1_555 1_555   1_555
	C88       Zn259     C133       108.935    1_555 1_555   1_555
	C88       Zn259     C160       123.010    1_555 1_555   1_555
	C88       Zn259     N241       19.086     1_555 1_555   1_555
	C88       Zn259     N223       105.498    1_555 1_555   1_555
	C88       Zn259     N232       99.713     1_555 1_555   1_555
	C88       Zn259     N250       125.048    1_555 1_555   1_555
	C115      Zn259     C88        135.493    1_555 1_555   1_555
	C115      Zn259     C7         103.121    1_555 1_555   1_555
	C115      Zn259     C3         94.477     1_555 1_555   1_555
	C115      Zn259     C133       41.950     1_555 1_555   1_555
	C115      Zn259     C160       94.927     1_555 1_555   1_555
	C115      Zn259     N241       116.431    1_555 1_555   1_555
	C115      Zn259     N223       92.504     1_555 1_555   1_555
	C115      Zn259     N232       113.871    1_555 1_555   1_555
	C115      Zn259     N250       18.909     1_555 1_555   1_555
	N233      Zn260     N251       107.723    1_555 1_555   1_555
	N224      Zn260     N233       106.392    1_555 1_555   1_555
	N224      Zn260     N251       110.508    1_555 1_555   1_555
	N242      Zn260     N224       113.002    1_555 1_555   1_555
	N242      Zn260     N233       112.850    1_555 1_555   1_555
	N242      Zn260     N251       106.291    1_555 1_555   1_555
	C134      Zn260     N242       92.680     1_555 1_555   1_555
	C134      Zn260     N224       134.508    1_555 1_555   1_555
	C134      Zn260     N233       96.096     1_555 1_555   1_555
	C134      Zn260     N251       24.001     1_555 1_555   1_555
	C161      Zn260     C134       90.858     1_555 1_555   1_555
	C161      Zn260     N242       136.307    1_555 1_555   1_555
	C161      Zn260     N224       94.440     1_555 1_555   1_555
	C161      Zn260     N233       23.649     1_555 1_555   1_555
	C161      Zn260     N251       93.924     1_555 1_555   1_555
	C8        Zn260     C161       74.762     1_555 1_555   1_555
	C8        Zn260     C134       141.983    1_555 1_555   1_555
	C8        Zn260     N242       122.144    1_555 1_555   1_555
	C8        Zn260     N224       21.842     1_555 1_555   1_555
	C8        Zn260     N233       84.620     1_555 1_555   1_555
	C8        Zn260     N251       120.450    1_555 1_555   1_555
	C5        Zn260     C8         134.796    1_555 1_555   1_555
	C5        Zn260     C161       145.394    1_555 1_555   1_555
	C5        Zn260     C134       74.146     1_555 1_555   1_555
	C5        Zn260     N242       21.971     1_555 1_555   1_555
	C5        Zn260     N224       118.457    1_555 1_555   1_555
	C5        Zn260     N233       125.533    1_555 1_555   1_555
	C5        Zn260     N251       84.773     1_555 1_555   1_555
	C26       Zn260     C5         103.075    1_555 1_555   1_555
	C26       Zn260     C8         41.294     1_555 1_555   1_555
	C26       Zn260     C161       111.276    1_555 1_555   1_555
	C26       Zn260     C134       121.659    1_555 1_555   1_555
	C26       Zn260     N242       103.564    1_555 1_555   1_555
	C26       Zn260     N224       19.476     1_555 1_555   1_555
	C26       Zn260     N233       125.619    1_555 1_555   1_555
	C26       Zn260     N251       98.649     1_555 1_555   1_555
	C89       Zn260     C26        103.196    1_555 1_555   1_555
	C89       Zn260     C5         41.062     1_555 1_555   1_555
	C89       Zn260     C8         109.118    1_555 1_555   1_555
	C89       Zn260     C161       122.804    1_555 1_555   1_555
	C89       Zn260     C134       108.238    1_555 1_555   1_555
	C89       Zn260     N242       19.101     1_555 1_555   1_555
	C89       Zn260     N224       106.398    1_555 1_555   1_555
	C89       Zn260     N233       99.403     1_555 1_555   1_555
	C89       Zn260     N251       124.683    1_555 1_555   1_555
	C116      Zn260     C89        134.592    1_555 1_555   1_555
	C116      Zn260     C26        81.267     1_555 1_555   1_555
	C116      Zn260     C5         93.601     1_555 1_555   1_555
	C116      Zn260     C8         103.411    1_555 1_555   1_555
	C116      Zn260     C161       95.541     1_555 1_555   1_555
	C116      Zn260     C134       42.106     1_555 1_555   1_555
	C116      Zn260     N242       115.507    1_555 1_555   1_555
	C116      Zn260     N224       92.402     1_555 1_555   1_555
	C116      Zn260     N233       114.615    1_555 1_555   1_555
	C116      Zn260     N251       18.106     1_555 1_555   1_555
	N234      Zn261     N252       107.480    1_555 1_555   1_555
	N243      Zn261     N234       113.261    1_555 1_555   1_555
	N243      Zn261     N252       105.656    1_555 1_555   1_555
	N225      Zn261     N243       111.943    1_555 1_555   1_555
	N225      Zn261     N234       105.912    1_555 1_555   1_555
	N225      Zn261     N252       112.637    1_555 1_555   1_555
	C162      Zn261     N225       94.185     1_555 1_555   1_555
	C162      Zn261     N243       136.968    1_555 1_555   1_555
	C162      Zn261     N234       23.871     1_555 1_555   1_555
	C162      Zn261     N252       93.956     1_555 1_555   1_555
	C27       Zn261     C162       112.031    1_555 1_555   1_555
	C27       Zn261     N225       20.445     1_555 1_555   1_555
	C27       Zn261     N243       101.790    1_555 1_555   1_555
	C27       Zn261     N234       126.172    1_555 1_555   1_555
	C27       Zn261     N252       100.295    1_555 1_555   1_555
	C1        Zn261     C27        100.873    1_555 1_555   1_555
	C1        Zn261     C162       146.693    1_555 1_555   1_555
	C1        Zn261     N225       117.034    1_555 1_555   1_555
	C1        Zn261     N243       21.452     1_555 1_555   1_555
	C1        Zn261     N234       126.327    1_555 1_555   1_555
	C1        Zn261     N252       84.860     1_555 1_555   1_555
	C90       Zn261     C1         41.409     1_555 1_555   1_555
	C90       Zn261     C27        100.374    1_555 1_555   1_555
	C90       Zn261     C162       123.324    1_555 1_555   1_555
	C90       Zn261     N225       103.864    1_555 1_555   1_555
	C90       Zn261     N243       19.965     1_555 1_555   1_555
	C90       Zn261     N234       99.834     1_555 1_555   1_555
	C90       Zn261     N252       125.090    1_555 1_555   1_555
	C9        Zn261     C90        107.553    1_555 1_555   1_555
	C9        Zn261     C1         133.360    1_555 1_555   1_555
	C9        Zn261     C27        41.458     1_555 1_555   1_555
	C9        Zn261     C162       74.811     1_555 1_555   1_555
	C9        Zn261     N225       21.060     1_555 1_555   1_555
	C9        Zn261     N243       121.736    1_555 1_555   1_555
	C9        Zn261     N234       84.861     1_555 1_555   1_555
	C9        Zn261     N252       121.322    1_555 1_555   1_555
#=======================================================================

# 11. STRUCTURE-FACTOR LIST

loop_
_refln_index_h
_refln_index_k
_refln_index_l
_refln_F_squared_calc
_refln_F_squared_meas
_refln_F_squared_sigma
_refln_observed_status
   0   0   1        0.00        0.00      0.00 o
   0   0   2        0.00        0.00      0.00 o
   0   0   3        0.01        0.01      0.00 o
   0   0   4        0.00        0.00      0.00 o
   0   0   5        0.00        0.00      0.00 o
   0   0   6        1.06        1.14      0.00 o
   0   0   7        0.01        0.01      0.00 o
   0   0   8        0.00        0.00      0.00 o
   0   1  -8        0.00        0.00      0.00 o
   0   1  -7        0.31        0.29      0.00 o
   0   1  -6        0.00        0.00      0.00 o
   0   1  -5        0.00        0.00      0.00 o
   0   1  -4        0.40        0.51      0.00 o
   0   1  -3        0.00        0.00      0.00 o
   0   1  -2        0.00        0.00      0.00 o
   0   1  -1        0.72        0.63      0.00 o
   0   1   0        0.00        0.00      0.00 o
   0   1   1        0.00        0.00      0.00 o
   0   1   2        0.69        0.68      0.00 o
   0   1   3        0.02        0.01      0.00 o
   0   1   4        0.01        0.02      0.00 o
   0   1   5        0.54        0.50      0.00 o
   0   1   6        0.00        0.00      0.00 o
   0   1   7        0.01        0.01      0.00 o
   0   1   8        0.08        0.08      0.00 o
   0   2  -8        0.19        0.18      0.00 o
   0   2  -7        0.00        0.00      0.00 o
   0   2  -6        0.00        0.00      0.00 o
   0   2  -5        0.24        0.27      0.00 o
   0   2  -4        0.00        0.00      0.00 o
   0   2  -3        0.02        0.02      0.00 o
   0   2  -2        1.41        1.13      0.00 o
   0   2  -1        0.01        0.01      0.00 o
   0   2   0        0.00        0.00      0.00 o
   0   2   1        1.22        0.81      0.00 o
   0   2   2        0.01        0.01      0.00 o
   0   2   3        0.04        0.04      0.00 o
   0   2   4        0.07        0.07      0.00 o
   0   2   5        0.01        0.01      0.00 o
   0   2   6        0.00        0.00      0.00 o
   0   2   7        0.49        0.51      0.00 o
   0   2   8        0.01        0.01      0.00 o
   0   3  -8        0.00        0.00      0.00 o
   0   3  -7        0.00        0.00      0.00 o
   0   3  -6        0.24        0.24      0.00 o
   0   3  -5        0.00        0.00      0.00 o
   0   3  -4        0.00        0.00      0.00 o
   0   3  -3        0.68        0.83      0.00 o
   0   3  -2        0.01        0.01      0.00 o
   0   3  -1        0.06        0.05      0.00 o
   0   3   0        1.00        1.34      0.00 o
   0   3   1        0.00        0.00      0.00 o
   0   3   2        0.02        0.02      0.00 o
   0   3   3        0.16        0.19      0.00 o
   0   3   4        0.00        0.00      0.00 o
   0   3   5        0.03        0.02      0.00 o
   0   3   6        0.04        0.04      0.00 o
   0   3   7        0.00        0.00      0.00 o
   0   3   8        0.00        0.00      0.00 o
   0   4  -8        0.01        0.01      0.00 o
   0   4  -7        2.14        1.99      0.00 o
   0   4  -6        0.01        0.01      0.00 o
   0   4  -5        0.00        0.00      0.00 o
   0   4  -4        0.57        0.54      0.00 o
   0   4  -3        0.00        0.00      0.00 o
   0   4  -2        0.06        0.09      0.00 o
   0   4  -1        1.52        2.51      0.00 o
   0   4   0        0.00        0.00      0.00 o
   0   4   1        0.01        0.01      0.00 o
   0   4   2        1.96        2.70      0.00 o
   0   4   3        0.00        0.00      0.00 o
   0   4   4        0.03        0.03      0.00 o
   0   4   5        1.07        1.18      0.00 o
   0   4   6        0.01        0.01      0.00 o
   0   4   7        0.00        0.00      0.00 o
   0   4   8        1.23        1.23      0.00 o
   0   5  -7        0.00        0.00      0.00 o
   0   5  -6        0.04        0.04      0.00 o
   0   5  -5        0.00        0.00      0.00 o
   0   5  -4        0.00        0.00      0.00 o
   0   5  -3        0.00        0.00      0.00 o
   0   5  -2        0.04        0.04      0.00 o
   0   5  -1        0.00        0.00      0.00 o
   0   5   0        0.05        0.05      0.00 o
   0   5   1        0.92        1.17      0.00 o
   0   5   2        0.01        0.01      0.00 o
   0   5   3        0.00        0.00      0.00 o
   0   5   4        0.12        0.12      0.00 o
   0   5   5        0.00        0.00      0.00 o
   0   5   6        0.00        0.00      0.00 o
   0   5   7        0.01        0.01      0.00 o
   0   6  -7        0.02        0.02      0.00 o
   0   6  -6        0.05        0.05      0.00 o
   0   6  -5        0.01        0.01      0.00 o
   0   6  -4        0.01        0.01      0.00 o
   0   6  -3        1.15        1.12      0.00 o
   0   6  -2        0.01        0.01      0.00 o
   0   6  -1        0.00        0.00      0.00 o
   0   6   0        0.30        0.31      0.00 o
   0   6   1        0.02        0.02      0.00 o
   0   6   2        0.01        0.01      0.00 o
   0   6   3        1.48        1.45      0.00 o
   0   6   4        0.01        0.01      0.00 o
   0   6   5        0.01        0.01      0.00 o
   0   6   6        0.10        0.09      0.00 o
   0   6   7        0.01        0.01      0.00 o
   0   7  -6        0.00        0.00      0.00 o
   0   7  -5        0.00        0.00      0.00 o
   0   7  -4        0.44        0.46      0.00 o
   0   7  -3        0.04        0.03      0.00 o
   0   7  -2        0.01        0.01      0.00 o
   0   7  -1        1.12        1.08      0.00 o
   0   7   0        0.00        0.00      0.00 o
   0   7   1        0.00        0.00      0.00 o
   0   7   2        2.17        2.39      0.00 o
   0   7   3        0.03        0.03      0.00 o
   0   7   4        0.01        0.01      0.00 o
   0   7   5        0.22        0.23      0.00 o
   0   7   6        0.00        0.00      0.00 o
   0   8  -5        0.88        0.88      0.00 o
   0   8  -4        0.02        0.02      0.00 o
   0   8  -3        0.00        0.00      0.00 o
   0   8  -2        1.07        1.06      0.00 o
   0   8  -1        0.01        0.01      0.00 o
   0   8   0        0.01        0.01      0.00 o
   0   8   1        0.25        0.25      0.00 o
   0   8   2        0.01        0.01      0.00 o
   0   8   3        0.00        0.00      0.00 o
   0   8   4        1.51        1.50      0.00 o
   0   8   5        0.00        0.00      0.00 o
   0   9  -4        0.01        0.01      0.00 o
   0   9  -3        0.05        0.05      0.00 o
   0   9  -2        0.01        0.01      0.00 o
   0   9  -1        0.01        0.01      0.00 o
   0   9   0        0.13        0.14      0.00 o
   0   9   1        0.00        0.00      0.00 o
   0   9   2        0.01        0.01      0.00 o
   0   9   3        0.01        0.01      0.00 o
   0   9   4        0.00        0.00      0.00 o
   0  10  -3        0.00        0.00      0.00 o
   0  10  -2        0.00        0.00      0.00 o
   0  10  -1        0.01        0.01      0.00 o
   0  10   0        0.00        0.00      0.00 o
   0  10   1        0.02        0.02      0.00 o
   0  10   2        0.01        0.01      0.00 o
   0  10   3        0.01        0.01      0.00 o
   1 -11  -2        0.00        0.00      0.00 o
   1 -11  -1        0.00        0.00      0.00 o
   1 -11   0        0.00        0.00      0.00 o
   1 -11   1        0.00        0.00      0.00 o
   1 -11   2        0.02        0.02      0.00 o
   1 -10  -4        1.58        1.58      0.00 o
   1 -10  -3        0.00        0.00      0.00 o
   1 -10  -2        0.01        0.01      0.00 o
   1 -10  -1        0.15        0.14      0.00 o
   1 -10   0        0.00        0.00      0.00 o
   1 -10   1        0.01        0.01      0.00 o
   1 -10   2        0.15        0.15      0.00 o
   1 -10   3        0.01        0.01      0.00 o
   1 -10   4        0.01        0.01      0.00 o
   1  -9  -5        0.39        0.39      0.00 o
   1  -9  -4        0.00        0.00      0.00 o
   1  -9  -3        0.01        0.01      0.00 o
   1  -9  -2        0.45        0.46      0.00 o
   1  -9  -1        0.02        0.02      0.00 o
   1  -9   0        0.00        0.00      0.00 o
   1  -9   1        0.01        0.01      0.00 o
   1  -9   2        0.00        0.00      0.00 o
   1  -9   3        0.00        0.00      0.00 o
   1  -9   4        0.04        0.03      0.00 o
   1  -9   5        0.06        0.06      0.00 o
   1  -8  -6        0.42        0.42      0.00 o
   1  -8  -5        0.01        0.01      0.00 o
   1  -8  -4        0.00        0.00      0.00 o
   1  -8  -3        0.77        0.70      0.00 o
   1  -8  -2        0.01        0.01      0.00 o
   1  -8  -1        0.00        0.00      0.00 o
   1  -8   0        0.33        0.34      0.00 o
   1  -8   1        0.05        0.04      0.00 o
   1  -8   2        0.00        0.00      0.00 o
   1  -8   3        0.83        0.75      0.00 o
   1  -8   4        0.01        0.02      0.00 o
   1  -8   5        0.00        0.00      0.00 o
   1  -8   6        0.34        0.34      0.00 o
   1  -7  -6        0.02        0.02      0.00 o
   1  -7  -5        0.00        0.00      0.00 o
   1  -7  -4        0.32        0.32      0.00 o
   1  -7  -3        0.01        0.01      0.00 o
   1  -7  -2        0.00        0.00      0.00 o
   1  -7  -1        0.16        0.16      0.00 o
   1  -7   0        0.05        0.06      0.00 o
   1  -7   1        0.00        0.00      0.00 o
   1  -7   2        0.05        0.05      0.00 o
   1  -7   3        0.00        0.00      0.00 o
   1  -7   4        0.01        0.01      0.00 o
   1  -7   5        0.05        0.05      0.00 o
   1  -7   6        0.01        0.01      0.00 o
   1  -6  -7        0.00        0.00      0.00 o
   1  -6  -6        0.00        0.00      0.00 o
   1  -6  -5        0.30        0.31      0.00 o
   1  -6  -4        0.05        0.06      0.00 o
   1  -6  -3        0.00        0.00      0.00 o
   1  -6  -2        1.00        0.96      0.00 o
   1  -6  -1        0.01        0.01      0.00 o
   1  -6   0        0.01        0.01      0.00 o
   1  -6   1        0.37        0.39      0.00 o
   1  -6   2        0.02        0.02      0.00 o
   1  -6   3        0.00        0.00      0.00 o
   1  -6   4        1.42        1.55      0.00 o
   1  -6   5        0.00        0.00      0.00 o
   1  -6   6        0.00        0.00      0.00 o
   1  -6   7        0.02        0.02      0.00 o
   1  -5  -7        0.00        0.00      0.00 o
   1  -5  -6        0.01        0.01      0.00 o
   1  -5  -5        0.01        0.01      0.00 o
   1  -5  -4        0.00        0.00      0.00 o
   1  -5  -3        0.90        0.99      0.00 o
   1  -5  -2        0.00        0.00      0.00 o
   1  -5  -1        0.00        0.01      0.00 o
   1  -5   0        0.04        0.03      0.00 o
   1  -5   1        0.01        0.02      0.00 o
   1  -5   2        0.00        0.00      0.00 o
   1  -5   3        0.24        0.27      0.00 o
   1  -5   4        0.00        0.00      0.00 o
   1  -5   5        0.00        0.00      0.00 o
   1  -5   6        0.23        0.22      0.00 o
   1  -5   7        0.00        0.00      0.00 o
   1  -4  -8        0.00        0.00      0.00 o
   1  -4  -7        0.23        0.23      0.00 o
   1  -4  -6        0.00        0.00      0.00 o
   1  -4  -5        0.01        0.01      0.00 o
   1  -4  -4        0.12        0.12      0.00 o
   1  -4  -3        0.00        0.00      0.00 o
   1  -4  -2        0.00        0.00      0.00 o
   1  -4  -1        0.37        0.31      0.00 o
   1  -4   0        0.00        0.00      0.00 o
   1  -4   1        0.00        0.00      0.00 o
   1  -4   2        1.68        2.07      0.00 o
   1  -4   3        0.00        0.00      0.00 o
   1  -4   4        0.00        0.00      0.00 o
   1  -4   5        0.26        0.26      0.00 o
   1  -4   6        0.00        0.00      0.00 o
   1  -4   7        0.01        0.01      0.00 o
   1  -4   8        0.08        0.08      0.00 o
   1  -3  -8        0.02        0.02      0.00 o
   1  -3  -7        0.00        0.00      0.00 o
   1  -3  -6        0.00        0.00      0.00 o
   1  -3  -5        0.36        0.38      0.00 o
   1  -3  -4        0.00        0.00      0.00 o
   1  -3  -3        0.00        0.00      0.00 o
   1  -3  -2        3.87        6.26      0.00 o
   1  -3  -1        0.00        0.00      0.00 o
   1  -3   0        0.00        0.00      0.00 o
   1  -3   1        0.11        0.16      0.00 o
   1  -3   2        0.01        0.01      0.00 o
   1  -3   3        0.03        0.03      0.00 o
   1  -3   4        0.01        0.01      0.00 o
   1  -3   5        0.00        0.00      0.00 o
   1  -3   6        0.01        0.01      0.00 o
   1  -3   7        0.02        0.02      0.00 o
   1  -3   8        0.01        0.01      0.00 o
   1  -2  -8        0.00        0.00      0.00 o
   1  -2  -7        0.00        0.00      0.00 o
   1  -2  -6        0.54        0.51      0.00 o
   1  -2  -5        0.00        0.00      0.00 o
   1  -2  -4        0.01        0.01      0.00 o
   1  -2  -3        0.27        0.37      0.00 o
   1  -2  -2        0.01        0.01      0.00 o
   1  -2  -1        0.00        0.00      0.00 o
   1  -2   0        1.50        2.01      0.00 o
   1  -2   1        0.00        0.00      0.00 o
   1  -2   2        0.05        0.07      0.00 o
   1  -2   3        0.48        0.65      0.00 o
   1  -2   4        0.01        0.01      0.00 o
   1  -2   5        0.00        0.00      0.00 o
   1  -2   6        0.11        0.11      0.00 o
   1  -2   7        0.00        0.00      0.00 o
   1  -2   8        0.01        0.01      0.00 o
   1  -1  -8        0.00        0.00      0.00 o
   1  -1  -7        0.30        0.29      0.00 o
   1  -1  -6        0.00        0.00      0.00 o
   1  -1  -5        0.01        0.01      0.00 o
   1  -1  -4        0.29        0.38      0.00 o
   1  -1  -3        0.01        0.01      0.00 o
   1  -1  -2        0.03        0.03      0.00 o
   1  -1  -1        0.98        0.86      0.00 o
   1  -1   0        0.00        0.00      0.00 o
   1  -1   1        0.02        0.02      0.00 o
   1  -1   2        0.87        0.86      0.00 o
   1  -1   3        0.00        0.00      0.00 o
   1  -1   4        0.03        0.04      0.00 o
   1  -1   5        0.33        0.31      0.00 o
   1  -1   6        0.00        0.00      0.00 o
   1  -1   7        0.00        0.00      0.00 o
   1  -1   8        0.10        0.10      0.00 o
   1   0  -8        0.09        0.09      0.00 o
   1   0  -7        0.00        0.00      0.00 o
   1   0  -6        0.00        0.00      0.00 o
   1   0  -5        0.41        0.38      0.00 o
   1   0  -4        0.01        0.01      0.00 o
   1   0  -3        0.08        0.07      0.00 o
   1   0  -2        0.88        0.87      0.00 o
   1   0  -1        0.00        0.00      0.00 o
   1   0   0        0.00        0.00      0.00 o
   1   0   1        0.92        0.80      0.00 o
   1   0   2        0.00        0.00      0.00 o
   1   0   3        0.05        0.04      0.00 o
   1   0   4        0.32        0.40      0.00 o
   1   0   5        0.00        0.00      0.00 o
   1   0   6        0.00        0.00      0.00 o
   1   0   7        0.27        0.26      0.00 o
   1   0   8        0.00        0.00      0.00 o
   1   1  -8        0.01        0.01      0.00 o
   1   1  -7        0.01        0.01      0.00 o
   1   1  -6        0.28        0.27      0.00 o
   1   1  -5        0.00        0.00      0.00 o
   1   1  -4        0.03        0.03      0.00 o
   1   1  -3        0.26        0.35      0.00 o
   1   1  -2        0.00        0.00      0.00 o
   1   1  -1        0.02        0.03      0.00 o
   1   1   0        1.48        1.98      0.00 o
   1   1   1        0.02        0.02      0.00 o
   1   1   2        0.00        0.00      0.00 o
   1   1   3        0.55        0.74      0.00 o
   1   1   4        0.00        0.00      0.00 o
   1   1   5        0.00        0.00      0.00 o
   1   1   6        0.26        0.25      0.00 o
   1   1   7        0.01        0.01      0.00 o
   1   1   8        0.01        0.01      0.00 o
   1   2  -8        0.03        0.03      0.00 o
   1   2  -7        0.86        0.85      0.00 o
   1   2  -6        0.00        0.00      0.00 o
   1   2  -5        0.00        0.00      0.00 o
   1   2  -4        0.14        0.15      0.00 o
   1   2  -3        0.01        0.01      0.00 o
   1   2  -2        0.01        0.02      0.00 o
   1   2  -1        0.09        0.12      0.00 o
   1   2   0        0.04        0.03      0.00 o
   1   2   1        0.00        0.00      0.00 o
   1   2   2        1.27        2.05      0.00 o
   1   2   3        0.00        0.00      0.00 o
   1   2   4        0.00        0.00      0.00 o
   1   2   5        0.06        0.06      0.00 o
   1   2   6        0.02        0.02      0.00 o
   1   2   7        0.00        0.00      0.00 o
   1   2   8        0.02        0.02      0.00 o
   1   3  -8        0.04        0.04      0.00 o
   1   3  -7        0.01        0.01      0.00 o
   1   3  -6        0.01        0.01      0.00 o
   1   3  -5        0.17        0.17      0.00 o
   1   3  -4        0.04        0.04      0.00 o
   1   3  -3        0.00        0.00      0.00 o
   1   3  -2        2.23        2.76      0.00 o
   1   3  -1        0.01        0.00      0.00 o
   1   3   0        0.00        0.00      0.00 o
   1   3   1        0.14        0.12      0.00 o
   1   3   2        0.03        0.03      0.00 o
   1   3   3        0.03        0.04      0.00 o
   1   3   4        0.39        0.39      0.00 o
   1   3   5        0.00        0.00      0.00 o
   1   3   6        0.00        0.00      0.00 o
   1   3   7        0.23        0.23      0.00 o
   1   3   8        0.00        0.00      0.00 o
   1   4  -7        0.00        0.00      0.00 o
   1   4  -6        0.08        0.08      0.00 o
   1   4  -5        0.02        0.02      0.00 o
   1   4  -4        0.00        0.00      0.00 o
   1   4  -3        0.04        0.04      0.00 o
   1   4  -2        0.02        0.02      0.00 o
   1   4  -1        0.03        0.04      0.00 o
   1   4   0        0.08        0.07      0.00 o
   1   4   1        0.03        0.04      0.00 o
   1   4   2        0.02        0.02      0.00 o
   1   4   3        0.06        0.06      0.00 o
   1   4   4        0.01        0.01      0.00 o
   1   4   5        0.02        0.02      0.00 o
   1   4   6        0.02        0.01      0.00 o
   1   4   7        0.00        0.00      0.00 o
   1   5  -7        0.34        0.34      0.00 o
   1   5  -6        0.00        0.00      0.00 o
   1   5  -5        0.01        0.01      0.00 o
   1   5  -4        1.95        2.12      0.00 o
   1   5  -3        0.03        0.04      0.00 o
   1   5  -2        0.02        0.02      0.00 o
   1   5  -1        0.65        0.68      0.00 o
   1   5   0        0.00        0.00      0.00 o
   1   5   1        0.00        0.00      0.00 o
   1   5   2        0.03        0.03      0.00 o
   1   5   3        0.01        0.01      0.00 o
   1   5   4        0.02        0.02      0.00 o
   1   5   5        0.38        0.39      0.00 o
   1   5   6        0.00        0.00      0.00 o
   1   5   7        0.00        0.00      0.00 o
   1   6  -6        0.01        0.01      0.00 o
   1   6  -5        0.07        0.08      0.00 o
   1   6  -4        0.00        0.00      0.00 o
   1   6  -3        0.00        0.00      0.00 o
   1   6  -2        0.44        0.44      0.00 o
   1   6  -1        0.01        0.01      0.00 o
   1   6   0        0.04        0.04      0.00 o
   1   6   1        0.24        0.24      0.00 o
   1   6   2        0.00        0.00      0.00 o
   1   6   3        0.00        0.00      0.00 o
   1   6   4        0.08        0.08      0.00 o
   1   6   5        0.00        0.00      0.00 o
   1   6   6        0.01        0.01      0.00 o
   1   7  -6        0.19        0.19      0.00 o
   1   7  -5        0.01        0.01      0.00 o
   1   7  -4        0.01        0.01      0.00 o
   1   7  -3        0.90        0.82      0.00 o
   1   7  -2        0.00        0.00      0.00 o
   1   7  -1        0.03        0.03      0.00 o
   1   7   0        0.34        0.35      0.00 o
   1   7   1        0.02        0.01      0.00 o
   1   7   2        0.00        0.00      0.00 o
   1   7   3        0.02        0.02      0.00 o
   1   7   4        0.01        0.01      0.00 o
   1   7   5        0.00        0.00      0.00 o
   1   7   6        0.23        0.23      0.00 o
   1   8  -5        0.01        0.01      0.00 o
   1   8  -4        0.00        0.00      0.00 o
   1   8  -3        0.01        0.01      0.00 o
   1   8  -2        0.00        0.00      0.00 o
   1   8  -1        0.03        0.03      0.00 o
   1   8   0        0.00        0.00      0.00 o
   1   8   1        0.00        0.00      0.00 o
   1   8   2        0.11        0.11      0.00 o
   1   8   3        0.04        0.04      0.00 o
   1   8   4        0.00        0.00      0.00 o
   1   8   5        0.00        0.00      0.00 o
   1   9  -4        0.02        0.02      0.00 o
   1   9  -3        0.00        0.00      0.00 o
   1   9  -2        0.52        0.53      0.00 o
   1   9  -1        0.01        0.01      0.00 o
   1   9   0        0.00        0.00      0.00 o
   1   9   1        0.52        0.47      0.00 o
   1   9   2        0.01        0.01      0.00 o
   1   9   3        0.00        0.00      0.00 o
   1   9   4        0.00        0.00      0.00 o
   1  10  -2        0.01        0.01      0.00 o
   1  10  -1        0.00        0.00      0.00 o
   1  10   0        0.00        0.00      0.00 o
   1  10   1        0.00        0.00      0.00 o
   1  10   2        0.01        0.01      0.00 o
   2 -11  -3        0.00        0.00      0.00 o
   2 -11  -2        0.35        0.36      0.00 o
   2 -11  -1        0.01        0.01      0.00 o
   2 -11   0        0.00        0.00      0.00 o
   2 -11   1        0.19        0.18      0.00 o
   2 -11   2        0.00        0.00      0.00 o
   2 -11   3        0.01        0.01      0.00 o
   2 -10  -4        0.00        0.00      0.00 o
   2 -10  -3        0.17        0.16      0.00 o
   2 -10  -2        0.00        0.00      0.00 o
   2 -10  -1        0.00        0.00      0.00 o
   2 -10   0        0.28        0.27      0.00 o
   2 -10   1        0.02        0.02      0.00 o
   2 -10   2        0.01        0.01      0.00 o
   2 -10   3        0.14        0.14      0.00 o
   2 -10   4        0.00        0.00      0.00 o
   2  -9  -5        0.00        0.00      0.00 o
   2  -9  -4        0.44        0.44      0.00 o
   2  -9  -3        0.00        0.00      0.00 o
   2  -9  -2        0.00        0.00      0.00 o
   2  -9  -1        0.00        0.00      0.00 o
   2  -9   0        0.00        0.00      0.00 o
   2  -9   1        0.00        0.00      0.00 o
   2  -9   2        0.00        0.00      0.00 o
   2  -9   3        0.00        0.00      0.00 o
   2  -9   4        0.00        0.00      0.00 o
   2  -9   5        0.03        0.03      0.00 o
   2  -8  -6        0.00        0.00      0.00 o
   2  -8  -5        0.00        0.00      0.00 o
   2  -8  -4        0.00        0.00      0.00 o
   2  -8  -3        0.00        0.00      0.00 o
   2  -8  -2        0.10        0.10      0.00 o
   2  -8  -1        0.00        0.00      0.00 o
   2  -8   0        0.00        0.00      0.00 o
   2  -8   1        0.43        0.41      0.00 o
   2  -8   2        0.00        0.00      0.00 o
   2  -8   3        0.00        0.00      0.00 o
   2  -8   4        0.00        0.00      0.00 o
   2  -8   5        0.01        0.01      0.00 o
   2  -8   6        0.01        0.01      0.00 o
   2  -7  -7        0.00        0.00      0.00 o
   2  -7  -6        0.12        0.13      0.00 o
   2  -7  -5        0.00        0.00      0.00 o
   2  -7  -4        0.00        0.00      0.00 o
   2  -7  -3        0.21        0.20      0.00 o
   2  -7  -2        0.00        0.00      0.00 o
   2  -7  -1        0.00        0.00      0.00 o
   2  -7   0        1.02        1.02      0.00 o
   2  -7   1        0.01        0.01      0.00 o
   2  -7   2        0.01        0.01      0.00 o
   2  -7   3        0.48        0.45      0.00 o
   2  -7   4        0.00        0.00      0.00 o
   2  -7   5        0.00        0.00      0.00 o
   2  -7   6        0.00        0.00      0.00 o
   2  -7   7        0.01        0.01      0.00 o
   2  -6  -7        0.18        0.17      0.00 o
   2  -6  -6        0.00        0.00      0.00 o
   2  -6  -5        0.01        0.01      0.00 o
   2  -6  -4        0.33        0.31      0.00 o
   2  -6  -3        0.00        0.00      0.00 o
   2  -6  -2        0.00        0.00      0.00 o
   2  -6  -1        0.10        0.10      0.00 o
   2  -6   0        0.01        0.01      0.00 o
   2  -6   1        0.04        0.04      0.00 o
   2  -6   2        0.09        0.09      0.00 o
   2  -6   3        0.00        0.00      0.00 o
   2  -6   4        0.00        0.00      0.00 o
   2  -6   5        0.62        0.63      0.00 o
   2  -6   6        0.00        0.00      0.00 o
   2  -6   7        0.01        0.01      0.00 o
   2  -5  -7        0.00        0.00      0.00 o
   2  -5  -6        0.01        0.01      0.00 o
   2  -5  -5        0.02        0.02      0.00 o
   2  -5  -4        0.01        0.01      0.00 o
   2  -5  -3        0.03        0.03      0.00 o
   2  -5  -2        0.02        0.02      0.00 o
   2  -5  -1        0.01        0.01      0.00 o
   2  -5   0        0.03        0.03      0.00 o
   2  -5   1        0.08        0.06      0.00 o
   2  -5   2        0.01        0.01      0.00 o
   2  -5   3        0.02        0.02      0.00 o
   2  -5   4        0.07        0.08      0.00 o
   2  -5   5        0.00        0.00      0.00 o
   2  -5   6        0.02        0.02      0.00 o
   2  -5   7        0.47        0.50      0.00 o
   2  -4  -8        0.00        0.00      0.00 o
   2  -4  -7        0.00        0.00      0.00 o
   2  -4  -6        0.02        0.02      0.00 o
   2  -4  -5        0.00        0.00      0.00 o
   2  -4  -4        0.04        0.04      0.00 o
   2  -4  -3        0.37        0.48      0.00 o
   2  -4  -2        0.00        0.00      0.00 o
   2  -4  -1        0.00        0.00      0.00 o
   2  -4   0        3.75        3.61      0.00 o
   2  -4   1        0.01        0.01      0.00 o
   2  -4   2        0.05        0.05      0.00 o
   2  -4   3        0.38        0.50      0.00 o
   2  -4   4        0.00        0.00      0.00 o
   2  -4   5        0.00        0.00      0.00 o
   2  -4   6        0.02        0.02      0.00 o
   2  -4   7        0.00        0.00      0.00 o
   2  -4   8        0.01        0.01      0.00 o
   2  -3  -8        0.00        0.00      0.00 o
   2  -3  -7        0.93        0.92      0.00 o
   2  -3  -6        0.00        0.00      0.00 o
   2  -3  -5        0.02        0.02      0.00 o
   2  -3  -4        0.27        0.28      0.00 o
   2  -3  -3        0.00        0.00      0.00 o
   2  -3  -2        0.02        0.03      0.00 o
   2  -3  -1        0.00        0.00      0.00 o
   2  -3   0        0.01        0.01      0.00 o
   2  -3   1        0.00        0.01      0.00 o
   2  -3   2        1.01        1.63      0.00 o
   2  -3   3        0.00        0.00      0.00 o
   2  -3   4        0.02        0.02      0.00 o
   2  -3   5        0.29        0.30      0.00 o
   2  -3   6        0.00        0.00      0.00 o
   2  -3   7        0.00        0.00      0.00 o
   2  -3   8        0.04        0.04      0.00 o
   2  -2  -8        0.17        0.16      0.00 o
   2  -2  -7        0.00        0.00      0.00 o
   2  -2  -6        0.00        0.00      0.00 o
   2  -2  -5        0.05        0.06      0.00 o
   2  -2  -4        0.00        0.00      0.00 o
   2  -2  -3        0.02        0.03      0.00 o
   2  -2  -2        1.65        1.32      0.00 o
   2  -2  -1        0.02        0.02      0.00 o
   2  -2   0        0.01        0.00      0.00 o
   2  -2   1        1.78        1.18      0.00 o
   2  -2   2        0.00        0.00      0.00 o
   2  -2   3        0.00        0.00      0.00 o
   2  -2   4        0.04        0.04      0.00 o
   2  -2   5        0.02        0.02      0.00 o
   2  -2   6        0.02        0.02      0.00 o
   2  -2   7        0.49        0.51      0.00 o
   2  -2   8        0.00        0.00      0.00 o
   2  -1  -8        0.00        0.00      0.00 o
   2  -1  -7        0.02        0.02      0.00 o
   2  -1  -6        0.21        0.20      0.00 o
   2  -1  -5        0.02        0.02      0.00 o
   2  -1  -4        0.00        0.00      0.00 o
   2  -1  -3        0.52        0.72      0.00 o
   2  -1  -2        0.01        0.02      0.00 o
   2  -1  -1        0.00        0.00      0.00 o
   2  -1   0        1.53        2.05      0.00 o
   2  -1   1        0.02        0.02      0.00 o
   2  -1   2        0.03        0.03      0.00 o
   2  -1   3        0.29        0.39      0.00 o
   2  -1   4        0.01        0.01      0.00 o
   2  -1   5        0.00        0.00      0.00 o
   2  -1   6        0.28        0.27      0.00 o
   2  -1   7        0.00        0.00      0.00 o
   2  -1   8        0.01        0.01      0.00 o
   2   0  -8        0.00        0.00      0.00 o
   2   0  -7        0.48        0.50      0.00 o
   2   0  -6        0.04        0.04      0.00 o
   2   0  -5        0.01        0.01      0.00 o
   2   0  -4        0.08        0.08      0.00 o
   2   0  -3        0.01        0.01      0.00 o
   2   0  -2        0.01        0.01      0.00 o
   2   0  -1        1.78        1.19      0.00 o
   2   0   0        0.01        0.01      0.00 o
   2   0   1        0.03        0.02      0.00 o
   2   0   2        1.40        1.12      0.00 o
   2   0   3        0.00        0.00      0.00 o
   2   0   4        0.03        0.03      0.00 o
   2   0   5        0.06        0.07      0.00 o
   2   0   6        0.00        0.00      0.00 o
   2   0   7        0.01        0.01      0.00 o
   2   0   8        0.18        0.17      0.00 o
   2   1  -8        0.06        0.06      0.00 o
   2   1  -7        0.01        0.01      0.00 o
   2   1  -6        0.00        0.00      0.00 o
   2   1  -5        0.64        0.67      0.00 o
   2   1  -4        0.01        0.01      0.00 o
   2   1  -3        0.03        0.02      0.00 o
   2   1  -2        2.81        4.53      0.00 o
   2   1  -1        0.00        0.00      0.00 o
   2   1   0        0.00        0.00      0.00 o
   2   1   1        0.06        0.08      0.00 o
   2   1   2        0.00        0.01      0.00 o
   2   1   3        0.06        0.05      0.00 o
   2   1   4        0.06        0.06      0.00 o
   2   1   5        0.01        0.01      0.00 o
   2   1   6        0.00        0.00      0.00 o
   2   1   7        0.02        0.02      0.00 o
   2   1   8        0.00        0.00      0.00 o
   2   2  -8        0.01        0.01      0.00 o
   2   2  -7        0.02        0.02      0.00 o
   2   2  -6        0.00        0.00      0.00 o
   2   2  -5        0.00        0.00      0.00 o
   2   2  -4        0.00        0.00      0.00 o
   2   2  -3        0.32        0.42      0.00 o
   2   2  -2        0.00        0.00      0.00 o
   2   2  -1        0.04        0.06      0.00 o
   2   2   0        3.75        3.61      0.00 o
   2   2   1        0.00        0.01      0.00 o
   2   2   2        0.01        0.01      0.00 o
   2   2   3        0.38        0.49      0.00 o
   2   2   4        0.00        0.00      0.00 o
   2   2   5        0.01        0.01      0.00 o
   2   2   6        0.10        0.10      0.00 o
   2   2   7        0.01        0.01      0.00 o
   2   2   8        0.00        0.00      0.00 o
   2   3  -7        0.09        0.10      0.00 o
   2   3  -6        0.00        0.00      0.00 o
   2   3  -5        0.00        0.00      0.00 o
   2   3  -4        0.02        0.02      0.00 o
   2   3  -3        0.00        0.00      0.00 o
   2   3  -2        0.03        0.03      0.00 o
   2   3  -1        0.09        0.07      0.00 o
   2   3   0        0.04        0.05      0.00 o
   2   3   1        0.00        0.00      0.00 o
   2   3   2        0.14        0.15      0.00 o
   2   3   3        0.00        0.00      0.00 o
   2   3   4        0.01        0.01      0.00 o
   2   3   5        0.45        0.43      0.00 o
   2   3   6        0.02        0.02      0.00 o
   2   3   7        0.00        0.00      0.00 o
   2   4  -7        0.00        0.00      0.00 o
   2   4  -6        0.00        0.00      0.00 o
   2   4  -5        0.51        0.51      0.00 o
   2   4  -4        0.01        0.01      0.00 o
   2   4  -3        0.00        0.00      0.00 o
   2   4  -2        0.05        0.05      0.00 o
   2   4  -1        0.01        0.01      0.00 o
   2   4   0        0.00        0.00      0.00 o
   2   4   1        0.01        0.01      0.00 o
   2   4   2        0.05        0.05      0.00 o
   2   4   3        0.00        0.00      0.00 o
   2   4   4        0.11        0.11      0.00 o
   2   4   5        0.01        0.01      0.00 o
   2   4   6        0.00        0.00      0.00 o
   2   4   7        0.01        0.01      0.00 o
   2   5  -7        0.00        0.00      0.00 o
   2   5  -6        0.03        0.03      0.00 o
   2   5  -5        0.02        0.02      0.00 o
   2   5  -4        0.00        0.00      0.00 o
   2   5  -3        1.19        1.13      0.00 o
   2   5  -2        0.01        0.02      0.00 o
   2   5  -1        0.00        0.00      0.00 o
   2   5   0        0.33        0.33      0.00 o
   2   5   1        0.05        0.05      0.00 o
   2   5   2        0.00        0.00      0.00 o
   2   5   3        0.01        0.01      0.00 o
   2   5   4        0.00        0.00      0.00 o
   2   5   5        0.00        0.00      0.00 o
   2   5   6        0.01        0.01      0.00 o
   2   5   7        0.02        0.02      0.00 o
   2   6  -6        0.00        0.00      0.00 o
   2   6  -5        0.00        0.00      0.00 o
   2   6  -4        0.15        0.15      0.00 o
   2   6  -3        0.05        0.05      0.00 o
   2   6  -2        0.00        0.00      0.00 o
   2   6  -1        0.27        0.25      0.00 o
   2   6   0        0.01        0.01      0.00 o
   2   6   1        0.00        0.00      0.00 o
   2   6   2        0.56        0.54      0.00 o
   2   6   3        0.01        0.01      0.00 o
   2   6   4        0.00        0.00      0.00 o
   2   6   5        0.10        0.11      0.00 o
   2   6   6        0.00        0.00      0.00 o
   2   7  -5        0.05        0.05      0.00 o
   2   7  -4        0.01        0.01      0.00 o
   2   7  -3        0.00        0.00      0.00 o
   2   7  -2        0.08        0.08      0.00 o
   2   7  -1        0.00        0.00      0.00 o
   2   7   0        0.00        0.00      0.00 o
   2   7   1        0.02        0.02      0.00 o
   2   7   2        0.00        0.00      0.00 o
   2   7   3        0.00        0.00      0.00 o
   2   7   4        0.42        0.42      0.00 o
   2   7   5        0.00        0.00      0.00 o
   2   8  -4        0.00        0.00      0.00 o
   2   8  -3        0.00        0.00      0.00 o
   2   8  -2        0.00        0.00      0.00 o
   2   8  -1        0.00        0.00      0.00 o
   2   8   0        0.01        0.01      0.00 o
   2   8   1        0.00        0.00      0.00 o
   2   8   2        0.00        0.00      0.00 o
   2   8   3        0.02        0.02      0.00 o
   2   8   4        0.00        0.00      0.00 o
   2   9  -3        0.00        0.00      0.00 o
   2   9  -2        0.00        0.00      0.00 o
   2   9  -1        0.15        0.14      0.00 o
   2   9   0        0.00        0.00      0.00 o
   2   9   1        0.00        0.00      0.00 o
   2   9   2        0.19        0.19      0.00 o
   2   9   3        0.01        0.01      0.00 o
   3 -12   0        0.03        0.03      0.00 o
   3 -11  -3        0.00        0.00      0.00 o
   3 -11  -2        0.00        0.00      0.00 o
   3 -11  -1        0.17        0.16      0.00 o
   3 -11   0        0.01        0.01      0.00 o
   3 -11   1        0.00        0.00      0.00 o
   3 -11   2        0.40        0.39      0.00 o
   3 -11   3        0.00        0.00      0.00 o
   3 -10  -5        0.03        0.03      0.00 o
   3 -10  -4        0.00        0.00      0.00 o
   3 -10  -3        0.00        0.00      0.00 o
   3 -10  -2        0.73        0.69      0.00 o
   3 -10  -1        0.01        0.01      0.00 o
   3 -10   0        0.01        0.01      0.00 o
   3 -10   1        0.03        0.03      0.00 o
   3 -10   2        0.00        0.00      0.00 o
   3 -10   3        0.00        0.00      0.00 o
   3 -10   4        0.18        0.17      0.00 o
   3 -10   5        0.02        0.02      0.00 o
   3  -9  -5        0.01        0.01      0.00 o
   3  -9  -4        0.00        0.01      0.00 o
   3  -9  -3        0.30        0.28      0.00 o
   3  -9  -2        0.00        0.00      0.00 o
   3  -9  -1        0.02        0.02      0.00 o
   3  -9   0        0.03        0.03      0.00 o
   3  -9   1        0.01        0.01      0.00 o
   3  -9   2        0.01        0.01      0.00 o
   3  -9   3        0.21        0.20      0.00 o
   3  -9   4        0.01        0.01      0.00 o
   3  -9   5        0.01        0.01      0.00 o
   3  -8  -6        0.01        0.01      0.00 o
   3  -8  -5        0.03        0.03      0.00 o
   3  -8  -4        0.24        0.25      0.00 o
   3  -8  -3        0.00        0.00      0.00 o
   3  -8  -2        0.00        0.00      0.00 o
   3  -8  -1        0.02        0.02      0.00 o
   3  -8   0        0.01        0.01      0.00 o
   3  -8   1        0.02        0.02      0.00 o
   3  -8   2        0.05        0.06      0.00 o
   3  -8   3        0.00        0.00      0.00 o
   3  -8   4        0.00        0.00      0.00 o
   3  -8   5        0.18        0.19      0.00 o
   3  -8   6        0.00        0.00      0.00 o
   3  -7  -7        0.00        0.00      0.00 o
   3  -7  -6        0.01        0.01      0.00 o
   3  -7  -5        0.04        0.04      0.00 o
   3  -7  -4        0.00        0.00      0.00 o
   3  -7  -3        0.02        0.02      0.00 o
   3  -7  -2        1.00        1.12      0.00 o
   3  -7  -1        0.01        0.01      0.00 o
   3  -7   0        0.02        0.02      0.00 o
   3  -7   1        0.27        0.27      0.00 o
   3  -7   2        0.00        0.00      0.00 o
   3  -7   3        0.00        0.00      0.00 o
   3  -7   4        0.01        0.01      0.00 o
   3  -7   5        0.00        0.00      0.00 o
   3  -7   6        0.00        0.00      0.00 o
   3  -7   7        0.01        0.01      0.00 o
   3  -6  -7        0.00        0.00      0.00 o
   3  -6  -6        0.02        0.02      0.00 o
   3  -6  -5        0.00        0.00      0.00 o
   3  -6  -4        0.03        0.03      0.00 o
   3  -6  -3        0.14        0.13      0.00 o
   3  -6  -2        0.02        0.02      0.00 o
   3  -6  -1        0.00        0.00      0.00 o
   3  -6   0        0.32        0.35      0.00 o
   3  -6   1        0.00        0.00      0.00 o
   3  -6   2        0.00        0.00      0.00 o
   3  -6   3        0.00        0.00      0.00 o
   3  -6   4        0.02        0.02      0.00 o
   3  -6   5        0.01        0.01      0.00 o
   3  -6   6        0.15        0.15      0.00 o
   3  -6   7        0.00        0.00      0.00 o
   3  -5  -7        0.09        0.10      0.00 o
   3  -5  -6        0.01        0.01      0.00 o
   3  -5  -5        0.00        0.00      0.00 o
   3  -5  -4        0.01        0.01      0.00 o
   3  -5  -3        0.01        0.01      0.00 o
   3  -5  -2        0.00        0.00      0.00 o
   3  -5  -1        0.12        0.10      0.00 o
   3  -5   0        0.02        0.02      0.00 o
   3  -5   1        0.01        0.01      0.00 o
   3  -5   2        0.12        0.12      0.00 o
   3  -5   3        0.00        0.00      0.00 o
   3  -5   4        0.00        0.00      0.00 o
   3  -5   5        0.47        0.45      0.00 o
   3  -5   6        0.00        0.00      0.00 o
   3  -5   7        0.03        0.04      0.00 o
   3  -4  -8        0.05        0.05      0.00 o
   3  -4  -7        0.03        0.03      0.00 o
   3  -4  -6        0.01        0.01      0.00 o
   3  -4  -5        0.30        0.30      0.00 o
   3  -4  -4        0.00        0.00      0.00 o
   3  -4  -3        0.01        0.01      0.00 o
   3  -4  -2        1.90        2.35      0.00 o
   3  -4  -1        0.01        0.01      0.00 o
   3  -4   0        0.04        0.05      0.00 o
   3  -4   1        0.31        0.25      0.00 o
   3  -4   2        0.00        0.01      0.00 o
   3  -4   3        0.02        0.03      0.00 o
   3  -4   4        0.40        0.40      0.00 o
   3  -4   5        0.00        0.00      0.00 o
   3  -4   6        0.02        0.02      0.00 o
   3  -4   7        0.23        0.23      0.00 o
   3  -4   8        0.00        0.00      0.00 o
   3  -3  -8        0.02        0.02      0.00 o
   3  -3  -7        0.00        0.00      0.00 o
   3  -3  -6        0.14        0.14      0.00 o
   3  -3  -5        0.02        0.02      0.00 o
   3  -3  -4        0.02        0.02      0.00 o
   3  -3  -3        0.61        0.74      0.00 o
   3  -3  -2        0.00        0.00      0.00 o
   3  -3  -1        0.00        0.00      0.00 o
   3  -3   0        0.95        1.27      0.00 o
   3  -3   1        0.00        0.00      0.00 o
   3  -3   2        0.05        0.05      0.00 o
   3  -3   3        0.21        0.26      0.00 o
   3  -3   4        0.01        0.01      0.00 o
   3  -3   5        0.00        0.00      0.00 o
   3  -3   6        0.08        0.08      0.00 o
   3  -3   7        0.00        0.00      0.00 o
   3  -3   8        0.01        0.01      0.00 o
   3  -2  -8        0.01        0.01      0.00 o
   3  -2  -7        0.02        0.02      0.00 o
   3  -2  -6        0.01        0.01      0.00 o
   3  -2  -5        0.02        0.02      0.00 o
   3  -2  -4        0.08        0.09      0.00 o
   3  -2  -3        0.00        0.00      0.00 o
   3  -2  -2        0.02        0.03      0.00 o
   3  -2  -1        0.04        0.05      0.00 o
   3  -2   0        0.00        0.00      0.00 o
   3  -2   1        0.01        0.02      0.00 o
   3  -2   2        2.96        4.79      0.00 o
   3  -2   3        0.02        0.02      0.00 o
   3  -2   4        0.01        0.01      0.00 o
   3  -2   5        0.63        0.66      0.00 o
   3  -2   6        0.02        0.02      0.00 o
   3  -2   7        0.00        0.00      0.00 o
   3  -2   8        0.11        0.11      0.00 o
   3  -1  -8        0.08        0.08      0.00 o
   3  -1  -7        0.00        0.00      0.00 o
   3  -1  -6        0.00        0.00      0.00 o
   3  -1  -5        0.11        0.11      0.00 o
   3  -1  -4        0.00        0.00      0.00 o
   3  -1  -3        0.04        0.03      0.00 o
   3  -1  -2        0.81        1.32      0.00 o
   3  -1  -1        0.03        0.04      0.00 o
   3  -1   0        0.00        0.00      0.00 o
   3  -1   1        0.08        0.10      0.00 o
   3  -1   2        0.00        0.00      0.00 o
   3  -1   3        0.01        0.01      0.00 o
   3  -1   4        0.24        0.25      0.00 o
   3  -1   5        0.04        0.04      0.00 o
   3  -1   6        0.00        0.00      0.00 o
   3  -1   7        0.91        0.90      0.00 o
   3  -1   8        0.00        0.00      0.00 o
   3   0  -8        0.00        0.00      0.00 o
   3   0  -7        0.01        0.01      0.00 o
   3   0  -6        0.09        0.09      0.00 o
   3   0  -5        0.01        0.01      0.00 o
   3   0  -4        0.02        0.02      0.00 o
   3   0  -3        0.23        0.28      0.00 o
   3   0  -2        0.02        0.01      0.00 o
   3   0  -1        0.00        0.00      0.00 o
   3   0   0        1.05        1.40      0.00 o
   3   0   1        0.05        0.05      0.00 o
   3   0   2        0.00        0.00      0.00 o
   3   0   3        0.54        0.66      0.00 o
   3   0   4        0.02        0.02      0.00 o
   3   0   5        0.00        0.00      0.00 o
   3   0   6        0.19        0.19      0.00 o
   3   0   7        0.02        0.01      0.00 o
   3   0   8        0.01        0.01      0.00 o
   3   1  -8        0.00        0.00      0.00 o
   3   1  -7        0.23        0.24      0.00 o
   3   1  -6        0.01        0.01      0.00 o
   3   1  -5        0.00        0.00      0.00 o
   3   1  -4        0.11        0.11      0.00 o
   3   1  -3        0.00        0.01      0.00 o
   3   1  -2        0.00        0.00      0.00 o
   3   1  -1        0.11        0.09      0.00 o
   3   1   0        0.09        0.13      0.00 o
   3   1   1        0.00        0.00      0.00 o
   3   1   2        1.91        2.36      0.00 o
   3   1   3        0.01        0.01      0.00 o
   3   1   4        0.00        0.00      0.00 o
   3   1   5        0.50        0.51      0.00 o
   3   1   6        0.02        0.02      0.00 o
   3   1   7        0.01        0.01      0.00 o
   3   1   8        0.03        0.03      0.00 o
   3   2  -7        0.00        0.00      0.00 o
   3   2  -6        0.00        0.00      0.00 o
   3   2  -5        0.00        0.00      0.00 o
   3   2  -4        0.05        0.05      0.00 o
   3   2  -3        0.00        0.00      0.00 o
   3   2  -2        0.00        0.00      0.00 o
   3   2  -1        0.01        0.01      0.00 o
   3   2   0        0.01        0.02      0.00 o
   3   2   1        0.08        0.07      0.00 o
   3   2   2        0.03        0.03      0.00 o
   3   2   3        0.00        0.00      0.00 o
   3   2   4        0.14        0.15      0.00 o
   3   2   5        0.00        0.00      0.00 o
   3   2   6        0.00        0.00      0.00 o
   3   2   7        0.51        0.54      0.00 o
   3   3  -7        0.00        0.00      0.00 o
   3   3  -6        0.04        0.04      0.00 o
   3   3  -5        0.02        0.02      0.00 o
   3   3  -4        0.01        0.01      0.00 o
   3   3  -3        0.14        0.14      0.00 o
   3   3  -2        0.01        0.01      0.00 o
   3   3  -1        0.02        0.02      0.00 o
   3   3   0        0.30        0.33      0.00 o
   3   3   1        0.01        0.01      0.00 o
   3   3   2        0.00        0.00      0.00 o
   3   3   3        0.01        0.01      0.00 o
   3   3   4        0.00        0.00      0.00 o
   3   3   5        0.00        0.00      0.00 o
   3   3   6        0.13        0.13      0.00 o
   3   3   7        0.00        0.00      0.00 o
   3   4  -7        0.06        0.06      0.00 o
   3   4  -6        0.00        0.00      0.00 o
   3   4  -5        0.01        0.01      0.00 o
   3   4  -4        0.26        0.26      0.00 o
   3   4  -3        0.02        0.02      0.00 o
   3   4  -2        0.00        0.00      0.00 o
   3   4  -1        0.76        0.76      0.00 o
   3   4   0        0.00        0.00      0.00 o
   3   4   1        0.00        0.00      0.00 o
   3   4   2        0.40        0.45      0.00 o
   3   4   3        0.00        0.00      0.00 o
   3   4   4        0.00        0.00      0.00 o
   3   4   5        0.15        0.15      0.00 o
   3   4   6        0.01        0.01      0.00 o
   3   4   7        0.00        0.00      0.00 o
   3   5  -6        0.00        0.00      0.00 o
   3   5  -5        0.24        0.24      0.00 o
   3   5  -4        0.00        0.00      0.00 o
   3   5  -3        0.00        0.00      0.00 o
   3   5  -2        0.06        0.07      0.00 o
   3   5  -1        0.00        0.00      0.00 o
   3   5   0        0.00        0.00      0.00 o
   3   5   1        0.02        0.02      0.00 o
   3   5   2        0.01        0.01      0.00 o
   3   5   3        0.01        0.01      0.00 o
   3   5   4        0.10        0.11      0.00 o
   3   5   5        0.00        0.00      0.00 o
   3   5   6        0.01        0.01      0.00 o
   3   6  -5        0.00        0.00      0.00 o
   3   6  -4        0.00        0.00      0.00 o
   3   6  -3        0.00        0.00      0.00 o
   3   6  -2        0.00        0.00      0.00 o
   3   6  -1        0.00        0.00      0.00 o
   3   6   0        0.00        0.00      0.00 o
   3   6   1        0.01        0.01      0.00 o
   3   6   2        0.03        0.03      0.00 o
   3   6   3        0.14        0.13      0.00 o
   3   6   4        0.00        0.00      0.00 o
   3   6   5        0.00        0.00      0.00 o
   3   7  -5        0.00        0.00      0.00 o
   3   7  -4        0.24        0.23      0.00 o
   3   7  -3        0.00        0.00      0.00 o
   3   7  -2        0.01        0.01      0.00 o
   3   7  -1        0.16        0.16      0.00 o
   3   7   0        0.00        0.00      0.00 o
   3   7   1        0.01        0.01      0.00 o
   3   7   2        0.19        0.18      0.00 o
   3   7   3        0.00        0.00      0.00 o
   3   7   4        0.01        0.01      0.00 o
   3   7   5        0.08        0.08      0.00 o
   3   8  -3        0.01        0.01      0.00 o
   3   8  -2        0.58        0.57      0.00 o
   3   8  -1        0.00        0.00      0.00 o
   3   8   0        0.00        0.00      0.00 o
   3   8   1        0.74        0.69      0.00 o
   3   8   2        0.00        0.00      0.00 o
   3   8   3        0.02        0.02      0.00 o
   3   9   0        0.07        0.07      0.00 o
   4 -12  -2        0.79        0.79      0.00 o
   4 -12  -1        0.01        0.01      0.00 o
   4 -12   0        0.01        0.01      0.00 o
   4 -12   1        0.43        0.43      0.00 o
   4 -12   2        0.00        0.00      0.00 o
   4 -11  -4        0.00        0.00      0.00 o
   4 -11  -3        0.57        0.56      0.00 o
   4 -11  -2        0.00        0.00      0.00 o
   4 -11  -1        0.01        0.01      0.00 o
   4 -11   0        1.10        0.99      0.00 o
   4 -11   1        0.00        0.00      0.00 o
   4 -11   2        0.00        0.00      0.00 o
   4 -11   3        0.35        0.35      0.00 o
   4 -11   4        0.00        0.00      0.00 o
   4 -10  -5        0.01        0.01      0.00 o
   4 -10  -4        0.12        0.12      0.00 o
   4 -10  -3        0.01        0.01      0.00 o
   4 -10  -2        0.00        0.00      0.00 o
   4 -10  -1        0.01        0.01      0.00 o
   4 -10   0        0.00        0.00      0.00 o
   4 -10   1        0.00        0.00      0.00 o
   4 -10   2        0.00        0.00      0.00 o
   4 -10   3        0.00        0.00      0.00 o
   4 -10   4        0.01        0.01      0.00 o
   4 -10   5        0.00        0.00      0.00 o
   4  -9  -6        0.00        0.00      0.00 o
   4  -9  -5        0.08        0.08      0.00 o
   4  -9  -4        0.01        0.01      0.00 o
   4  -9  -3        0.00        0.00      0.00 o
   4  -9  -2        0.02        0.02      0.00 o
   4  -9  -1        0.00        0.00      0.00 o
   4  -9   0        0.00        0.00      0.00 o
   4  -9   1        0.09        0.09      0.00 o
   4  -9   2        0.01        0.01      0.00 o
   4  -9   3        0.00        0.00      0.00 o
   4  -9   4        0.04        0.04      0.00 o
   4  -9   5        0.00        0.00      0.00 o
   4  -9   6        0.03        0.03      0.00 o
   4  -8  -6        0.64        0.61      0.00 o
   4  -8  -5        0.00        0.00      0.00 o
   4  -8  -4        0.00        0.00      0.00 o
   4  -8  -3        0.53        0.52      0.00 o
   4  -8  -2        0.02        0.02      0.00 o
   4  -8  -1        0.02        0.02      0.00 o
   4  -8   0        0.39        0.37      0.00 o
   4  -8   1        0.00        0.00      0.00 o
   4  -8   2        0.01        0.01      0.00 o
   4  -8   3        1.33        1.31      0.00 o
   4  -8   4        0.00        0.00      0.00 o
   4  -8   5        0.01        0.02      0.00 o
   4  -8   6        0.31        0.30      0.00 o
   4  -7  -7        0.09        0.09      0.00 o
   4  -7  -6        0.01        0.01      0.00 o
   4  -7  -5        0.03        0.03      0.00 o
   4  -7  -4        0.32        0.32      0.00 o
   4  -7  -3        0.00        0.00      0.00 o
   4  -7  -2        0.01        0.01      0.00 o
   4  -7  -1        0.47        0.47      0.00 o
   4  -7   0        0.00        0.00      0.00 o
   4  -7   1        0.04        0.04      0.00 o
   4  -7   2        0.44        0.49      0.00 o
   4  -7   3        0.00        0.00      0.00 o
   4  -7   4        0.00        0.00      0.00 o
   4  -7   5        0.36        0.35      0.00 o
   4  -7   6        0.00        0.00      0.00 o
   4  -7   7        0.02        0.02      0.00 o
   4  -6  -7        0.01        0.01      0.00 o
   4  -6  -6        0.02        0.02      0.00 o
   4  -6  -5        0.63        0.64      0.00 o
   4  -6  -4        0.00        0.00      0.00 o
   4  -6  -3        0.02        0.02      0.00 o
   4  -6  -2        0.01        0.01      0.00 o
   4  -6  -1        0.00        0.00      0.00 o
   4  -6   0        0.04        0.04      0.00 o
   4  -6   1        0.03        0.03      0.00 o
   4  -6   2        0.03        0.03      0.00 o
   4  -6   3        0.02        0.02      0.00 o
   4  -6   4        0.15        0.14      0.00 o
   4  -6   5        0.01        0.01      0.00 o
   4  -6   6        0.00        0.00      0.00 o
   4  -6   7        0.01        0.01      0.00 o
   4  -5  -7        0.00        0.00      0.00 o
   4  -5  -6        0.09        0.09      0.00 o
   4  -5  -5        0.00        0.00      0.00 o
   4  -5  -4        0.03        0.03      0.00 o
   4  -5  -3        0.04        0.05      0.00 o
   4  -5  -2        0.02        0.02      0.00 o
   4  -5  -1        0.00        0.00      0.00 o
   4  -5   0        0.11        0.09      0.00 o
   4  -5   1        0.00        0.00      0.00 o
   4  -5   2        0.01        0.01      0.00 o
   4  -5   3        0.06        0.07      0.00 o
   4  -5   4        0.05        0.05      0.00 o
   4  -5   5        0.00        0.00      0.00 o
   4  -5   6        0.02        0.02      0.00 o
   4  -5   7        0.00        0.00      0.00 o
   4  -4  -8        0.01        0.01      0.00 o
   4  -4  -7        2.11        1.97      0.00 o
   4  -4  -6        0.01        0.01      0.00 o
   4  -4  -5        0.00        0.01      0.00 o
   4  -4  -4        0.49        0.47      0.00 o
   4  -4  -3        0.01        0.01      0.00 o
   4  -4  -2        0.01        0.01      0.00 o
   4  -4  -1        1.73        2.85      0.00 o
   4  -4   0        0.04        0.03      0.00 o
   4  -4   1        0.00        0.00      0.00 o
   4  -4   2        2.19        3.02      0.00 o
   4  -4   3        0.05        0.05      0.00 o
   4  -4   4        0.00        0.00      0.00 o
   4  -4   5        0.94        1.03      0.00 o
   4  -4   6        0.01        0.01      0.00 o
   4  -4   7        0.01        0.00      0.00 o
   4  -4   8        1.20        1.20      0.00 o
   4  -3  -8        0.05        0.05      0.00 o
   4  -3  -7        0.02        0.02      0.00 o
   4  -3  -6        0.01        0.01      0.00 o
   4  -3  -5        0.50        0.51      0.00 o
   4  -3  -4        0.00        0.00      0.00 o
   4  -3  -3        0.00        0.00      0.00 o
   4  -3  -2        1.76        2.17      0.00 o
   4  -3  -1        0.06        0.05      0.00 o
   4  -3   0        0.00        0.00      0.00 o
   4  -3   1        0.13        0.11      0.00 o
   4  -3   2        0.00        0.00      0.00 o
   4  -3   3        0.01        0.01      0.00 o
   4  -3   4        0.11        0.11      0.00 o
   4  -3   5        0.02        0.02      0.00 o
   4  -3   6        0.00        0.00      0.00 o
   4  -3   7        0.24        0.24      0.00 o
   4  -3   8        0.00        0.00      0.00 o
   4  -2  -8        0.01        0.01      0.00 o
   4  -2  -7        0.00        0.00      0.00 o
   4  -2  -6        0.04        0.05      0.00 o
   4  -2  -5        0.03        0.03      0.00 o
   4  -2  -4        0.00        0.00      0.00 o
   4  -2  -3        0.26        0.34      0.00 o
   4  -2  -2        0.02        0.02      0.00 o
   4  -2  -1        0.00        0.00      0.00 o
   4  -2   0        3.90        3.76      0.00 o
   4  -2   1        0.02        0.03      0.00 o
   4  -2   2        0.01        0.01      0.00 o
   4  -2   3        0.26        0.34      0.00 o
   4  -2   4        0.00        0.00      0.00 o
   4  -2   5        0.00        0.00      0.00 o
   4  -2   6        0.00        0.00      0.00 o
   4  -2   7        0.01        0.01      0.00 o
   4  -2   8        0.01        0.01      0.00 o
   4  -1  -8        0.00        0.00      0.00 o
   4  -1  -7        0.29        0.29      0.00 o
   4  -1  -6        0.02        0.02      0.00 o
   4  -1  -5        0.00        0.00      0.00 o
   4  -1  -4        0.23        0.23      0.00 o
   4  -1  -3        0.00        0.00      0.00 o
   4  -1  -2        0.01        0.01      0.00 o
   4  -1  -1        0.33        0.28      0.00 o
   4  -1   0        0.01        0.02      0.00 o
   4  -1   1        0.01        0.01      0.00 o
   4  -1   2        3.01        3.71      0.00 o
   4  -1   3        0.00        0.00      0.00 o
   4  -1   4        0.00        0.00      0.00 o
   4  -1   5        0.31        0.31      0.00 o
   4  -1   6        0.00        0.00      0.00 o
   4  -1   7        0.00        0.00      0.00 o
   4  -1   8        0.01        0.01      0.00 o
   4   0  -8        0.92        0.92      0.00 o
   4   0  -7        0.00        0.00      0.00 o
   4   0  -6        0.00        0.00      0.00 o
   4   0  -5        1.10        1.21      0.00 o
   4   0  -4        0.01        0.01      0.00 o
   4   0  -3        0.00        0.00      0.00 o
   4   0  -2        3.03        4.18      0.00 o
   4   0  -1        0.00        0.00      0.00 o
   4   0   0        0.00        0.00      0.00 o
   4   0   1        1.27        2.10      0.00 o
   4   0   2        0.00        0.00      0.00 o
   4   0   3        0.00        0.00      0.00 o
   4   0   4        0.39        0.37      0.00 o
   4   0   5        0.01        0.01      0.00 o
   4   0   6        0.00        0.00      0.00 o
   4   0   7        2.13        1.99      0.00 o
   4   0   8        0.00        0.00      0.00 o
   4   1  -7        0.00        0.00      0.00 o
   4   1  -6        0.03        0.03      0.00 o
   4   1  -5        0.00        0.00      0.00 o
   4   1  -4        0.00        0.00      0.00 o
   4   1  -3        0.81        0.89      0.00 o
   4   1  -2        0.00        0.00      0.00 o
   4   1  -1        0.00        0.00      0.00 o
   4   1   0        0.02        0.02      0.00 o
   4   1   1        0.01        0.02      0.00 o
   4   1   2        0.01        0.01      0.00 o
   4   1   3        0.19        0.21      0.00 o
   4   1   4        0.01        0.01      0.00 o
   4   1   5        0.00        0.00      0.00 o
   4   1   6        0.12        0.11      0.00 o
   4   1   7        0.02        0.02      0.00 o
   4   2  -7        0.16        0.16      0.00 o
   4   2  -6        0.00        0.00      0.00 o
   4   2  -5        0.00        0.00      0.00 o
   4   2  -4        0.27        0.25      0.00 o
   4   2  -3        0.01        0.01      0.00 o
   4   2  -2        0.00        0.00      0.00 o
   4   2  -1        0.14        0.14      0.00 o
   4   2   0        0.03        0.03      0.00 o
   4   2   1        0.01        0.01      0.00 o
   4   2   2        0.08        0.08      0.00 o
   4   2   3        0.00        0.00      0.00 o
   4   2   4        0.00        0.00      0.00 o
   4   2   5        0.64        0.65      0.00 o
   4   2   6        0.02        0.02      0.00 o
   4   2   7        0.01        0.01      0.00 o
   4   3  -7        0.00        0.00      0.00 o
   4   3  -6        0.01        0.01      0.00 o
   4   3  -5        0.08        0.08      0.00 o
   4   3  -4        0.03        0.03      0.00 o
   4   3  -3        0.01        0.01      0.00 o
   4   3  -2        0.68        0.76      0.00 o
   4   3  -1        0.00        0.00      0.00 o
   4   3   0        0.02        0.02      0.00 o
   4   3   1        0.31        0.32      0.00 o
   4   3   2        0.02        0.02      0.00 o
   4   3   3        0.01        0.01      0.00 o
   4   3   4        0.08        0.08      0.00 o
   4   3   5        0.01        0.01      0.00 o
   4   3   6        0.01        0.01      0.00 o
   4   3   7        0.02        0.02      0.00 o
   4   4  -6        0.44        0.42      0.00 o
   4   4  -5        0.00        0.00      0.00 o
   4   4  -4        0.03        0.03      0.00 o
   4   4  -3        0.66        0.65      0.00 o
   4   4  -2        0.00        0.00      0.00 o
   4   4  -1        0.00        0.00      0.00 o
   4   4   0        0.39        0.38      0.00 o
   4   4   1        0.01        0.01      0.00 o
   4   4   2        0.02        0.02      0.00 o
   4   4   3        1.44        1.42      0.00 o
   4   4   4        0.00        0.00      0.00 o
   4   4   5        0.00        0.00      0.00 o
   4   4   6        0.38        0.37      0.00 o
   4   5  -6        0.00        0.00      0.00 o
   4   5  -5        0.01        0.01      0.00 o
   4   5  -4        0.00        0.00      0.00 o
   4   5  -3        0.00        0.00      0.00 o
   4   5  -2        0.01        0.01      0.00 o
   4   5  -1        0.08        0.08      0.00 o
   4   5   0        0.01        0.01      0.00 o
   4   5   1        0.01        0.01      0.00 o
   4   5   2        0.05        0.05      0.00 o
   4   5   3        0.00        0.00      0.00 o
   4   5   4        0.00        0.00      0.00 o
   4   5   5        0.01        0.01      0.00 o
   4   5   6        0.00        0.00      0.00 o
   4   6  -5        0.00        0.00      0.00 o
   4   6  -4        0.01        0.01      0.00 o
   4   6  -3        0.01        0.01      0.00 o
   4   6  -2        0.40        0.42      0.00 o
   4   6  -1        0.01        0.01      0.00 o
   4   6   0        0.00        0.00      0.00 o
   4   6   1        0.00        0.00      0.00 o
   4   6   2        0.00        0.00      0.00 o
   4   6   3        0.00        0.00      0.00 o
   4   6   4        0.00        0.00      0.00 o
   4   6   5        0.01        0.01      0.00 o
   4   7  -4        0.00        0.00      0.00 o
   4   7  -3        0.41        0.41      0.00 o
   4   7  -2        0.00        0.00      0.00 o
   4   7  -1        0.00        0.00      0.00 o
   4   7   0        0.89        0.81      0.00 o
   4   7   1        0.01        0.01      0.00 o
   4   7   2        0.01        0.01      0.00 o
   4   7   3        0.32        0.32      0.00 o
   4   7   4        0.00        0.00      0.00 o
   4   8  -2        0.00        0.00      0.00 o
   4   8  -1        0.23        0.23      0.00 o
   4   8   0        0.02        0.02      0.00 o
   4   8   1        0.01        0.01      0.00 o
   4   8   2        0.42        0.42      0.00 o
   5 -12  -2        0.01        0.01      0.00 o
   5 -12  -1        0.06        0.06      0.00 o
   5 -12   0        0.00        0.00      0.00 o
   5 -12   1        0.00        0.00      0.00 o
   5 -12   2        0.05        0.05      0.00 o
   5 -11  -4        0.00        0.00      0.00 o
   5 -11  -3        0.00        0.00      0.00 o
   5 -11  -2        0.01        0.01      0.00 o
   5 -11  -1        0.00        0.00      0.00 o
   5 -11   0        0.03        0.04      0.00 o
   5 -11   1        0.16        0.15      0.00 o
   5 -11   2        0.00        0.00      0.00 o
   5 -11   3        0.00        0.00      0.00 o
   5 -11   4        0.00        0.00      0.00 o
   5 -10  -5        0.00        0.00      0.00 o
   5 -10  -4        0.01        0.01      0.00 o
   5 -10  -3        0.36        0.36      0.00 o
   5 -10  -2        0.00        0.00      0.00 o
   5 -10  -1        0.02        0.02      0.00 o
   5 -10   0        0.55        0.55      0.00 o
   5 -10   1        0.00        0.00      0.00 o
   5 -10   2        0.01        0.01      0.00 o
   5 -10   3        0.39        0.38      0.00 o
   5 -10   4        0.00        0.00      0.00 o
   5 -10   5        0.01        0.01      0.00 o
   5  -9  -6        0.00        0.00      0.00 o
   5  -9  -5        0.02        0.02      0.00 o
   5  -9  -4        0.00        0.00      0.00 o
   5  -9  -3        0.01        0.01      0.00 o
   5  -9  -2        0.01        0.01      0.00 o
   5  -9  -1        0.22        0.21      0.00 o
   5  -9   0        0.00        0.00      0.00 o
   5  -9   1        0.01        0.01      0.00 o
   5  -9   2        0.02        0.02      0.00 o
   5  -9   3        0.02        0.02      0.00 o
   5  -9   4        0.00        0.00      0.00 o
   5  -9   5        0.09        0.09      0.00 o
   5  -9   6        0.00        0.00      0.00 o
   5  -8  -6        0.01        0.01      0.00 o
   5  -8  -5        0.10        0.10      0.00 o
   5  -8  -4        0.02        0.03      0.00 o
   5  -8  -3        0.00        0.00      0.00 o
   5  -8  -2        0.00        0.00      0.00 o
   5  -8  -1        0.01        0.01      0.00 o
   5  -8   0        0.00        0.00      0.00 o
   5  -8   1        0.09        0.09      0.00 o
   5  -8   2        0.02        0.02      0.00 o
   5  -8   3        0.00        0.00      0.00 o
   5  -8   4        0.09        0.09      0.00 o
   5  -8   5        0.01        0.01      0.00 o
   5  -8   6        0.01        0.01      0.00 o
   5  -7  -7        0.00        0.00      0.00 o
   5  -7  -6        0.00        0.00      0.00 o
   5  -7  -5        0.00        0.00      0.00 o
   5  -7  -4        0.00        0.00      0.00 o
   5  -7  -3        1.21        1.15      0.00 o
   5  -7  -2        0.06        0.07      0.00 o
   5  -7  -1        0.00        0.00      0.00 o
   5  -7   0        0.30        0.30      0.00 o
   5  -7   1        0.00        0.00      0.00 o
   5  -7   2        0.00        0.00      0.00 o
   5  -7   3        0.01        0.01      0.00 o
   5  -7   4        0.01        0.01      0.00 o
   5  -7   5        0.00        0.00      0.00 o
   5  -7   6        0.01        0.01      0.00 o
   5  -7   7        0.00        0.00      0.00 o
   5  -6  -7        0.33        0.33      0.00 o
   5  -6  -6        0.03        0.03      0.00 o
   5  -6  -5        0.00        0.00      0.00 o
   5  -6  -4        1.71        1.87      0.00 o
   5  -6  -3        0.01        0.01      0.00 o
   5  -6  -2        0.00        0.00      0.00 o
   5  -6  -1        0.88        0.92      0.00 o
   5  -6   0        0.03        0.03      0.00 o
   5  -6   1        0.01        0.01      0.00 o
   5  -6   2        0.08        0.07      0.00 o
   5  -6   3        0.00        0.00      0.00 o
   5  -6   4        0.00        0.00      0.00 o
   5  -6   5        0.20        0.20      0.00 o
   5  -6   6        0.00        0.00      0.00 o
   5  -6   7        0.01        0.01      0.00 o
   5  -5  -7        0.01        0.01      0.00 o
   5  -5  -6        0.00        0.00      0.00 o
   5  -5  -5        0.00        0.00      0.00 o
   5  -5  -4        0.00        0.00      0.00 o
   5  -5  -3        0.01        0.01      0.00 o
   5  -5  -2        0.07        0.06      0.00 o
   5  -5  -1        0.01        0.02      0.00 o
   5  -5   0        0.01        0.01      0.00 o
   5  -5   1        0.71        0.90      0.00 o
   5  -5   2        0.00        0.00      0.00 o
   5  -5   3        0.00        0.00      0.00 o
   5  -5   4        0.16        0.15      0.00 o
   5  -5   5        0.00        0.00      0.00 o
   5  -5   6        0.01        0.01      0.00 o
   5  -5   7        0.00        0.01      0.00 o
   5  -4  -7        0.00        0.00      0.00 o
   5  -4  -6        0.22        0.22      0.00 o
   5  -4  -5        0.00        0.00      0.00 o
   5  -4  -4        0.00        0.00      0.00 o
   5  -4  -3        0.23        0.26      0.00 o
   5  -4  -2        0.00        0.00      0.00 o
   5  -4  -1        0.00        0.00      0.00 o
   5  -4   0        0.03        0.03      0.00 o
   5  -4   1        0.00        0.00      0.00 o
   5  -4   2        0.01        0.01      0.00 o
   5  -4   3        0.97        1.06      0.00 o
   5  -4   4        0.01        0.02      0.00 o
   5  -4   5        0.01        0.01      0.00 o
   5  -4   6        0.03        0.03      0.00 o
   5  -4   7        0.00        0.00      0.00 o
   5  -3  -7        0.47        0.50      0.00 o
   5  -3  -6        0.01        0.01      0.00 o
   5  -3  -5        0.00        0.00      0.00 o
   5  -3  -4        0.15        0.16      0.00 o
   5  -3  -3        0.00        0.00      0.00 o
   5  -3  -2        0.00        0.00      0.00 o
   5  -3  -1        0.09        0.08      0.00 o
   5  -3   0        0.02        0.02      0.00 o
   5  -3   1        0.01        0.00      0.00 o
   5  -3   2        0.01        0.01      0.00 o
   5  -3   3        0.01        0.01      0.00 o
   5  -3   4        0.01        0.01      0.00 o
   5  -3   5        0.01        0.01      0.00 o
   5  -3   6        0.02        0.02      0.00 o
   5  -3   7        0.00        0.00      0.00 o
   5  -2  -7        0.00        0.00      0.00 o
   5  -2  -6        0.00        0.00      0.00 o
   5  -2  -5        0.28        0.27      0.00 o
   5  -2  -4        0.00        0.00      0.00 o
   5  -2  -3        0.00        0.00      0.00 o
   5  -2  -2        0.01        0.01      0.00 o
   5  -2  -1        0.03        0.02      0.00 o
   5  -2   0        0.02        0.02      0.00 o
   5  -2   1        0.02        0.01      0.00 o
   5  -2   2        0.01        0.01      0.00 o
   5  -2   3        0.00        0.00      0.00 o
   5  -2   4        0.01        0.01      0.00 o
   5  -2   5        0.03        0.03      0.00 o
   5  -2   6        0.01        0.01      0.00 o
   5  -2   7        0.05        0.05      0.00 o
   5  -1  -7        0.00        0.00      0.00 o
   5  -1  -6        0.03        0.03      0.00 o
   5  -1  -5        0.01        0.01      0.00 o
   5  -1  -4        0.01        0.01      0.00 o
   5  -1  -3        0.02        0.02      0.00 o
   5  -1  -2        0.00        0.00      0.00 o
   5  -1  -1        0.04        0.06      0.00 o
   5  -1   0        0.07        0.06      0.00 o
   5  -1   1        0.03        0.03      0.00 o
   5  -1   2        0.00        0.00      0.00 o
   5  -1   3        0.01        0.02      0.00 o
   5  -1   4        0.01        0.01      0.00 o
   5  -1   5        0.01        0.01      0.00 o
   5  -1   6        0.15        0.15      0.00 o
   5  -1   7        0.00        0.00      0.00 o
   5   0  -7        0.00        0.00      0.00 o
   5   0  -6        0.01        0.01      0.00 o
   5   0  -5        0.03        0.03      0.00 o
   5   0  -4        0.08        0.08      0.00 o
   5   0  -3        0.00        0.00      0.00 o
   5   0  -2        0.00        0.00      0.00 o
   5   0  -1        1.22        1.55      0.00 o
   5   0   0        0.02        0.01      0.00 o
   5   0   1        0.03        0.03      0.00 o
   5   0   2        0.20        0.20      0.00 o
   5   0   3        0.00        0.00      0.00 o
   5   0   4        0.00        0.00      0.00 o
   5   0   5        0.00        0.00      0.00 o
   5   0   6        0.00        0.00      0.00 o
   5   0   7        0.00        0.00      0.00 o
   5   1  -7        0.00        0.00      0.00 o
   5   1  -6        0.03        0.03      0.00 o
   5   1  -5        0.31        0.32      0.00 o
   5   1  -4        0.00        0.00      0.00 o
   5   1  -3        0.02        0.02      0.00 o
   5   1  -2        0.86        0.83      0.00 o
   5   1  -1        0.01        0.01      0.00 o
   5   1   0        0.02        0.02      0.00 o
   5   1   1        0.36        0.38      0.00 o
   5   1   2        0.00        0.00      0.00 o
   5   1   3        0.00        0.00      0.00 o
   5   1   4        1.47        1.60      0.00 o
   5   1   5        0.00        0.00      0.00 o
   5   1   6        0.00        0.00      0.00 o
   5   1   7        0.03        0.03      0.00 o
   5   2  -7        0.00        0.00      0.00 o
   5   2  -6        0.13        0.14      0.00 o
   5   2  -5        0.00        0.00      0.00 o
   5   2  -4        0.02        0.02      0.00 o
   5   2  -3        0.14        0.13      0.00 o
   5   2  -2        0.01        0.01      0.00 o
   5   2  -1        0.00        0.00      0.00 o
   5   2   0        1.04        1.04      0.00 o
   5   2   1        0.00        0.00      0.00 o
   5   2   2        0.00        0.00      0.00 o
   5   2   3        0.36        0.34      0.00 o
   5   2   4        0.01        0.01      0.00 o
   5   2   5        0.00        0.00      0.00 o
   5   2   6        0.00        0.00      0.00 o
   5   2   7        0.00        0.00      0.00 o
   5   3  -6        0.01        0.01      0.00 o
   5   3  -5        0.00        0.00      0.00 o
   5   3  -4        0.30        0.31      0.00 o
   5   3  -3        0.01        0.01      0.00 o
   5   3  -2        0.00        0.00      0.00 o
   5   3  -1        0.00        0.00      0.00 o
   5   3   0        0.00        0.00      0.00 o
   5   3   1        0.01        0.01      0.00 o
   5   3   2        0.14        0.15      0.00 o
   5   3   3        0.01        0.01      0.00 o
   5   3   4        0.00        0.00      0.00 o
   5   3   5        0.10        0.10      0.00 o
   5   3   6        0.00        0.00      0.00 o
   5   4  -6        0.00        0.00      0.00 o
   5   4  -5        0.11        0.11      0.00 o
   5   4  -4        0.00        0.00      0.00 o
   5   4  -3        0.00        0.00      0.00 o
   5   4  -2        0.16        0.16      0.00 o
   5   4  -1        0.01        0.01      0.00 o
   5   4   0        0.01        0.01      0.00 o
   5   4   1        0.07        0.07      0.00 o
   5   4   2        0.00        0.00      0.00 o
   5   4   3        0.01        0.01      0.00 o
   5   4   4        0.01        0.00      0.00 o
   5   4   5        0.00        0.00      0.00 o
   5   4   6        0.02        0.02      0.00 o
   5   5  -5        0.01        0.01      0.00 o
   5   5  -4        0.01        0.01      0.00 o
   5   5  -3        0.33        0.32      0.00 o
   5   5  -2        0.00        0.00      0.00 o
   5   5  -1        0.00        0.00      0.00 o
   5   5   0        0.51        0.52      0.00 o
   5   5   1        0.00        0.00      0.00 o
   5   5   2        0.04        0.04      0.00 o
   5   5   3        0.31        0.31      0.00 o
   5   5   4        0.00        0.00      0.00 o
   5   5   5        0.00        0.00      0.00 o
   5   6  -4        0.04        0.04      0.00 o
   5   6  -3        0.00        0.00      0.00 o
   5   6  -2        0.02        0.02      0.00 o
   5   6  -1        0.36        0.32      0.00 o
   5   6   0        0.00        0.00      0.00 o
   5   6   1        0.01        0.01      0.00 o
   5   6   2        0.00        0.00      0.00 o
   5   6   3        0.00        0.00      0.00 o
   5   6   4        0.01        0.01      0.00 o
   5   7  -2        0.02        0.02      0.00 o
   5   7  -1        0.01        0.01      0.00 o
   5   7   0        0.00        0.00      0.00 o
   5   7   1        0.02        0.02      0.00 o
   5   7   2        0.00        0.00      0.00 o
   6 -12  -2        0.01        0.01      0.00 o
   6 -12  -1        0.00        0.00      0.00 o
   6 -12   0        0.17        0.17      0.00 o
   6 -12   1        0.02        0.02      0.00 o
   6 -12   2        0.00        0.00      0.00 o
   6 -11  -4        0.07        0.07      0.00 o
   6 -11  -3        0.01        0.01      0.00 o
   6 -11  -2        0.00        0.00      0.00 o
   6 -11  -1        0.34        0.31      0.00 o
   6 -11   0        0.00        0.00      0.00 o
   6 -11   1        0.00        0.00      0.00 o
   6 -11   2        0.00        0.00      0.00 o
   6 -11   3        0.02        0.02      0.00 o
   6 -11   4        0.01        0.01      0.00 o
   6 -10  -5        0.00        0.00      0.00 o
   6 -10  -4        0.01        0.01      0.00 o
   6 -10  -3        0.00        0.00      0.00 o
   6 -10  -2        0.37        0.39      0.00 o
   6 -10  -1        0.01        0.01      0.00 o
   6 -10   0        0.01        0.01      0.00 o
   6 -10   1        0.00        0.00      0.00 o
   6 -10   2        0.00        0.00      0.00 o
   6 -10   3        0.00        0.00      0.00 o
   6 -10   4        0.01        0.01      0.00 o
   6 -10   5        0.00        0.00      0.00 o
   6  -9  -5        0.00        0.00      0.00 o
   6  -9  -4        0.00        0.00      0.00 o
   6  -9  -3        0.00        0.00      0.00 o
   6  -9  -2        0.01        0.01      0.00 o
   6  -9  -1        0.00        0.00      0.00 o
   6  -9   0        0.00        0.00      0.00 o
   6  -9   1        0.00        0.00      0.00 o
   6  -9   2        0.00        0.00      0.00 o
   6  -9   3        0.14        0.13      0.00 o
   6  -9   4        0.00        0.00      0.00 o
   6  -9   5        0.01        0.01      0.00 o
   6  -8  -6        0.01        0.01      0.00 o
   6  -8  -5        0.00        0.00      0.00 o
   6  -8  -4        0.21        0.20      0.00 o
   6  -8  -3        0.01        0.01      0.00 o
   6  -8  -2        0.00        0.00      0.00 o
   6  -8  -1        0.54        0.51      0.00 o
   6  -8   0        0.00        0.00      0.00 o
   6  -8   1        0.00        0.00      0.00 o
   6  -8   2        0.66        0.63      0.00 o
   6  -8   3        0.03        0.03      0.00 o
   6  -8   4        0.00        0.00      0.00 o
   6  -8   5        0.01        0.01      0.00 o
   6  -8   6        0.00        0.00      0.00 o
   6  -7  -6        0.01        0.01      0.00 o
   6  -7  -5        0.30        0.31      0.00 o
   6  -7  -4        0.01        0.01      0.00 o
   6  -7  -3        0.00        0.00      0.00 o
   6  -7  -2        0.46        0.45      0.00 o
   6  -7  -1        0.00        0.00      0.00 o
   6  -7   0        0.00        0.00      0.00 o
   6  -7   1        0.09        0.09      0.00 o
   6  -7   2        0.01        0.01      0.00 o
   6  -7   3        0.01        0.01      0.00 o
   6  -7   4        0.03        0.03      0.00 o
   6  -7   5        0.01        0.01      0.00 o
   6  -7   6        0.00        0.00      0.00 o
   6  -6  -7        0.00        0.00      0.00 o
   6  -6  -6        0.03        0.03      0.00 o
   6  -6  -5        0.00        0.00      0.00 o
   6  -6  -4        0.00        0.00      0.00 o
   6  -6  -3        1.13        1.11      0.00 o
   6  -6  -2        0.03        0.03      0.00 o
   6  -6  -1        0.01        0.01      0.00 o
   6  -6   0        0.28        0.29      0.00 o
   6  -6   1        0.00        0.00      0.00 o
   6  -6   2        0.01        0.01      0.00 o
   6  -6   3        1.38        1.35      0.00 o
   6  -6   4        0.06        0.07      0.00 o
   6  -6   5        0.00        0.00      0.00 o
   6  -6   6        0.23        0.22      0.00 o
   6  -6   7        0.00        0.00      0.00 o
   6  -5  -7        0.01        0.01      0.00 o
   6  -5  -6        0.00        0.00      0.00 o
   6  -5  -5        0.00        0.00      0.00 o
   6  -5  -4        1.23        1.34      0.00 o
   6  -5  -3        0.01        0.01      0.00 o
   6  -5  -2        0.01        0.01      0.00 o
   6  -5  -1        0.34        0.35      0.00 o
   6  -5   0        0.03        0.03      0.00 o
   6  -5   1        0.00        0.00      0.00 o
   6  -5   2        1.29        1.24      0.00 o
   6  -5   3        0.03        0.03      0.00 o
   6  -5   4        0.02        0.02      0.00 o
   6  -5   5        0.27        0.28      0.00 o
   6  -5   6        0.00        0.00      0.00 o
   6  -5   7        0.00        0.00      0.00 o
   6  -4  -7        0.01        0.01      0.00 o
   6  -4  -6        0.01        0.01      0.00 o
   6  -4  -5        0.61        0.62      0.00 o
   6  -4  -4        0.00        0.00      0.00 o
   6  -4  -3        0.01        0.01      0.00 o
   6  -4  -2        0.07        0.07      0.00 o
   6  -4  -1        0.02        0.02      0.00 o
   6  -4   0        0.02        0.02      0.00 o
   6  -4   1        0.08        0.08      0.00 o
   6  -4   2        0.00        0.00      0.00 o
   6  -4   3        0.01        0.01      0.00 o
   6  -4   4        0.26        0.25      0.00 o
   6  -4   5        0.01        0.01      0.00 o
   6  -4   6        0.00        0.00      0.00 o
   6  -4   7        0.14        0.13      0.00 o
   6  -3  -7        0.02        0.02      0.00 o
   6  -3  -6        0.13        0.13      0.00 o
   6  -3  -5        0.00        0.00      0.00 o
   6  -3  -4        0.01        0.01      0.00 o
   6  -3  -3        0.00        0.00      0.00 o
   6  -3  -2        0.00        0.00      0.00 o
   6  -3  -1        0.02        0.02      0.00 o
   6  -3   0        0.31        0.34      0.00 o
   6  -3   1        0.00        0.00      0.00 o
   6  -3   2        0.00        0.00      0.00 o
   6  -3   3        0.17        0.16      0.00 o
   6  -3   4        0.00        0.00      0.00 o
   6  -3   5        0.00        0.00      0.00 o
   6  -3   6        0.02        0.02      0.00 o
   6  -3   7        0.00        0.00      0.00 o
   6  -2  -7        0.01        0.01      0.00 o
   6  -2  -6        0.00        0.00      0.00 o
   6  -2  -5        0.03        0.03      0.00 o
   6  -2  -4        0.23        0.22      0.00 o
   6  -2  -3        0.01        0.01      0.00 o
   6  -2  -2        0.00        0.00      0.00 o
   6  -2  -1        0.00        0.00      0.00 o
   6  -2   0        0.00        0.00      0.00 o
   6  -2   1        0.00        0.00      0.00 o
   6  -2   2        0.02        0.02      0.00 o
   6  -2   3        0.01        0.01      0.00 o
   6  -2   4        0.01        0.01      0.00 o
   6  -2   5        0.59        0.60      0.00 o
   6  -2   6        0.00        0.00      0.00 o
   6  -2   7        0.00        0.00      0.00 o
   6  -1  -7        0.00        0.00      0.00 o
   6  -1  -6        0.00        0.00      0.00 o
   6  -1  -5        0.25        0.26      0.00 o
   6  -1  -4        0.01        0.01      0.00 o
   6  -1  -3        0.00        0.00      0.00 o
   6  -1  -2        0.00        0.00      0.00 o
   6  -1  -1        0.00        0.00      0.00 o
   6  -1   0        0.01        0.01      0.00 o
   6  -1   1        0.91        0.95      0.00 o
   6  -1   2        0.00        0.00      0.00 o
   6  -1   3        0.00        0.00      0.00 o
   6  -1   4        2.20        2.40      0.00 o
   6  -1   5        0.00        0.00      0.00 o
   6  -1   6        0.01        0.01      0.00 o
   6  -1   7        0.31        0.31      0.00 o
   6   0  -7        0.01        0.01      0.00 o
   6   0  -6        0.13        0.12      0.00 o
   6   0  -5        0.00        0.00      0.00 o
   6   0  -4        0.00        0.00      0.00 o
   6   0  -3        1.59        1.56      0.00 o
   6   0  -2        0.01        0.01      0.00 o
   6   0  -1        0.02        0.02      0.00 o
   6   0   0        0.31        0.33      0.00 o
   6   0   1        0.00        0.00      0.00 o
   6   0   2        0.01        0.01      0.00 o
   6   0   3        1.26        1.23      0.00 o
   6   0   4        0.00        0.00      0.00 o
   6   0   5        0.04        0.04      0.00 o
   6   0   6        0.02        0.02      0.00 o
   6   0   7        0.00        0.00      0.00 o
   6   1  -6        0.01        0.00      0.00 o
   6   1  -5        0.01        0.01      0.00 o
   6   1  -4        0.29        0.29      0.00 o
   6   1  -3        0.01        0.01      0.00 o
   6   1  -2        0.00        0.00      0.00 o
   6   1  -1        0.15        0.15      0.00 o
   6   1   0        0.00        0.00      0.00 o
   6   1   1        0.06        0.06      0.00 o
   6   1   2        0.12        0.11      0.00 o
   6   1   3        0.00        0.00      0.00 o
   6   1   4        0.00        0.00      0.00 o
   6   1   5        0.06        0.06      0.00 o
   6   1   6        0.00        0.00      0.00 o
   6   2  -6        0.01        0.01      0.00 o
   6   2  -5        0.01        0.01      0.00 o
   6   2  -4        0.00        0.00      0.00 o
   6   2  -3        0.01        0.01      0.00 o
   6   2  -2        0.35        0.33      0.00 o
   6   2  -1        0.00        0.00      0.00 o
   6   2   0        0.03        0.03      0.00 o
   6   2   1        0.34        0.32      0.00 o
   6   2   2        0.00        0.00      0.00 o
   6   2   3        0.01        0.01      0.00 o
   6   2   4        0.00        0.00      0.00 o
   6   2   5        0.00        0.00      0.00 o
   6   2   6        0.01        0.01      0.00 o
   6   3  -5        0.00        0.00      0.00 o
   6   3  -4        0.03        0.04      0.00 o
   6   3  -3        0.22        0.21      0.00 o
   6   3  -2        0.00        0.00      0.00 o
   6   3  -1        0.00        0.00      0.00 o
   6   3   0        0.04        0.04      0.00 o
   6   3   1        0.00        0.00      0.00 o
   6   3   2        0.02        0.02      0.00 o
   6   3   3        0.18        0.17      0.00 o
   6   3   4        0.02        0.02      0.00 o
   6   3   5        0.00        0.00      0.00 o
   6   4  -5        0.01        0.01      0.00 o
   6   4  -4        0.07        0.08      0.00 o
   6   4  -3        0.00        0.00      0.00 o
   6   4  -2        0.01        0.01      0.00 o
   6   4  -1        0.02        0.02      0.00 o
   6   4   0        0.02        0.02      0.00 o
   6   4   1        0.00        0.00      0.00 o
   6   4   2        0.03        0.03      0.00 o
   6   4   3        0.01        0.01      0.00 o
   6   4   4        0.00        0.00      0.00 o
   6   4   5        0.01        0.01      0.00 o
   6   5  -4        0.00        0.00      0.00 o
   6   5  -3        0.00        0.00      0.00 o
   6   5  -2        0.00        0.00      0.00 o
   6   5  -1        0.04        0.04      0.00 o
   6   5   0        0.00        0.00      0.00 o
   6   5   1        0.17        0.15      0.00 o
   6   5   2        0.00        0.00      0.00 o
   6   5   3        0.00        0.00      0.00 o
   6   5   4        0.00        0.00      0.00 o
   6   6  -2        0.00        0.00      0.00 o
   6   6  -1        0.00        0.00      0.00 o
   6   6   0        0.18        0.18      0.00 o
   6   6   1        0.03        0.03      0.00 o
   6   6   2        0.01        0.01      0.00 o
   7 -12  -2        0.08        0.08      0.00 o
   7 -12  -1        0.00        0.00      0.00 o
   7 -12   0        0.01        0.01      0.00 o
   7 -12   1        0.01        0.01      0.00 o
   7 -12   2        0.01        0.01      0.00 o
   7 -11  -4        0.00        0.00      0.00 o
   7 -11  -3        0.41        0.41      0.00 o
   7 -11  -2        0.00        0.00      0.00 o
   7 -11  -1        0.01        0.01      0.00 o
   7 -11   0        0.77        0.70      0.00 o
   7 -11   1        0.02        0.02      0.00 o
   7 -11   2        0.00        0.00      0.00 o
   7 -11   3        0.29        0.29      0.00 o
   7 -11   4        0.00        0.00      0.00 o
   7 -10  -5        0.00        0.00      0.00 o
   7 -10  -4        0.23        0.22      0.00 o
   7 -10  -3        0.01        0.01      0.00 o
   7 -10  -2        0.00        0.00      0.00 o
   7 -10  -1        0.11        0.12      0.00 o
   7 -10   0        0.00        0.00      0.00 o
   7 -10   1        0.00        0.00      0.00 o
   7 -10   2        0.19        0.18      0.00 o
   7 -10   3        0.03        0.02      0.00 o
   7 -10   4        0.00        0.00      0.00 o
   7 -10   5        0.10        0.10      0.00 o
   7  -9  -5        0.01        0.01      0.00 o
   7  -9  -4        0.01        0.01      0.00 o
   7  -9  -3        0.02        0.02      0.00 o
   7  -9  -2        0.05        0.05      0.00 o
   7  -9  -1        0.01        0.01      0.00 o
   7  -9   0        0.00        0.00      0.00 o
   7  -9   1        0.00        0.00      0.00 o
   7  -9   2        0.03        0.03      0.00 o
   7  -9   3        0.00        0.00      0.00 o
   7  -9   4        0.46        0.46      0.00 o
   7  -9   5        0.00        0.00      0.00 o
   7  -8  -6        0.29        0.29      0.00 o
   7  -8  -5        0.00        0.00      0.00 o
   7  -8  -4        0.00        0.00      0.00 o
   7  -8  -3        0.94        0.85      0.00 o
   7  -8  -2        0.01        0.01      0.00 o
   7  -8  -1        0.01        0.01      0.00 o
   7  -8   0        0.35        0.36      0.00 o
   7  -8   1        0.00        0.00      0.00 o
   7  -8   2        0.02        0.02      0.00 o
   7  -8   3        0.01        0.01      0.00 o
   7  -8   4        0.00        0.00      0.00 o
   7  -8   5        0.00        0.00      0.00 o
   7  -8   6        0.10        0.10      0.00 o
   7  -7  -6        0.01        0.01      0.00 o
   7  -7  -5        0.00        0.00      0.00 o
   7  -7  -4        0.59        0.60      0.00 o
   7  -7  -3        0.01        0.01      0.00 o
   7  -7  -2        0.01        0.02      0.00 o
   7  -7  -1        0.85        0.82      0.00 o
   7  -7   0        0.00        0.00      0.00 o
   7  -7   1        0.00        0.00      0.00 o
   7  -7   2        1.27        1.39      0.00 o
   7  -7   3        0.01        0.01      0.00 o
   7  -7   4        0.00        0.00      0.00 o
   7  -7   5        0.33        0.34      0.00 o
   7  -7   6        0.01        0.01      0.00 o
   7  -6  -6        0.01        0.01      0.00 o
   7  -6  -5        0.00        0.00      0.00 o
   7  -6  -4        0.00        0.00      0.00 o
   7  -6  -3        0.00        0.00      0.00 o
   7  -6  -2        0.15        0.15      0.00 o
   7  -6  -1        0.00        0.00      0.00 o
   7  -6   0        0.00        0.00      0.00 o
   7  -6   1        0.33        0.33      0.00 o
   7  -6   2        0.01        0.01      0.00 o
   7  -6   3        0.00        0.00      0.00 o
   7  -6   4        0.36        0.37      0.00 o
   7  -6   5        0.00        0.00      0.00 o
   7  -6   6        0.00        0.00      0.00 o
   7  -5  -7        0.00        0.00      0.00 o
   7  -5  -6        0.00        0.00      0.00 o
   7  -5  -5        0.01        0.01      0.00 o
   7  -5  -4        0.00        0.00      0.00 o
   7  -5  -3        0.42        0.40      0.00 o
   7  -5  -2        0.00        0.00      0.00 o
   7  -5  -1        0.00        0.00      0.00 o
   7  -5   0        1.02        1.02      0.00 o
   7  -5   1        0.02        0.02      0.00 o
   7  -5   2        0.00        0.00      0.00 o
   7  -5   3        0.17        0.16      0.00 o
   7  -5   4        0.00        0.00      0.00 o
   7  -5   5        0.02        0.02      0.00 o
   7  -5   6        0.16        0.17      0.00 o
   7  -5   7        0.00        0.00      0.00 o
   7  -4  -7        0.01        0.01      0.00 o
   7  -4  -6        0.00        0.00      0.00 o
   7  -4  -5        0.00        0.00      0.00 o
   7  -4  -4        0.02        0.02      0.00 o
   7  -4  -3        0.01        0.01      0.00 o
   7  -4  -2        0.01        0.02      0.00 o
   7  -4  -1        0.31        0.31      0.00 o
   7  -4   0        0.00        0.00      0.00 o
   7  -4   1        0.01        0.01      0.00 o
   7  -4   2        1.06        1.18      0.00 o
   7  -4   3        0.01        0.01      0.00 o
   7  -4   4        0.03        0.03      0.00 o
   7  -4   5        0.03        0.03      0.00 o
   7  -4   6        0.00        0.00      0.00 o
   7  -4   7        0.00        0.00      0.00 o
   7  -3  -7        0.01        0.01      0.00 o
   7  -3  -6        0.01        0.01      0.00 o
   7  -3  -5        0.34        0.34      0.00 o
   7  -3  -4        0.01        0.01      0.00 o
   7  -3  -3        0.00        0.00      0.00 o
   7  -3  -2        0.54        0.61      0.00 o
   7  -3  -1        0.00        0.00      0.00 o
   7  -3   0        0.03        0.03      0.00 o
   7  -3   1        0.39        0.39      0.00 o
   7  -3   2        0.00        0.00      0.00 o
   7  -3   3        0.00        0.00      0.00 o
   7  -3   4        0.16        0.16      0.00 o
   7  -3   5        0.00        0.00      0.00 o
   7  -3   6        0.02        0.02      0.00 o
   7  -3   7        0.09        0.09      0.00 o
   7  -2  -7        0.02        0.02      0.00 o
   7  -2  -6        0.00        0.00      0.00 o
   7  -2  -5        0.00        0.00      0.00 o
   7  -2  -4        0.00        0.00      0.00 o
   7  -2  -3        0.00        0.00      0.00 o
   7  -2  -2        0.00        0.00      0.00 o
   7  -2  -1        0.03        0.03      0.00 o
   7  -2   0        0.39        0.39      0.00 o
   7  -2   1        0.00        0.00      0.00 o
   7  -2   2        0.02        0.02      0.00 o
   7  -2   3        1.47        1.39      0.00 o
   7  -2   4        0.00        0.00      0.00 o
   7  -2   5        0.01        0.01      0.00 o
   7  -2   6        0.01        0.01      0.00 o
   7  -2   7        0.01        0.01      0.00 o
   7  -1  -6        0.00        0.00      0.00 o
   7  -1  -5        0.03        0.03      0.00 o
   7  -1  -4        0.03        0.03      0.00 o
   7  -1  -3        0.01        0.01      0.00 o
   7  -1  -2        0.01        0.01      0.00 o
   7  -1  -1        0.26        0.26      0.00 o
   7  -1   0        0.00        0.00      0.00 o
   7  -1   1        0.03        0.03      0.00 o
   7  -1   2        0.29        0.28      0.00 o
   7  -1   3        0.02        0.02      0.00 o
   7  -1   4        0.00        0.00      0.00 o
   7  -1   5        0.12        0.12      0.00 o
   7  -1   6        0.00        0.00      0.00 o
   7   0  -6        0.02        0.02      0.00 o
   7   0  -5        0.18        0.19      0.00 o
   7   0  -4        0.00        0.00      0.00 o
   7   0  -3        0.01        0.01      0.00 o
   7   0  -2        2.03        2.23      0.00 o
   7   0  -1        0.00        0.00      0.00 o
   7   0   0        0.00        0.00      0.00 o
   7   0   1        1.17        1.13      0.00 o
   7   0   2        0.02        0.03      0.00 o
   7   0   3        0.00        0.00      0.00 o
   7   0   4        0.42        0.43      0.00 o
   7   0   5        0.01        0.01      0.00 o
   7   0   6        0.00        0.00      0.00 o
   7   1  -6        0.40        0.40      0.00 o
   7   1  -5        0.00        0.00      0.00 o
   7   1  -4        0.01        0.01      0.00 o
   7   1  -3        0.85        0.77      0.00 o
   7   1  -2        0.05        0.05      0.00 o
   7   1  -1        0.00        0.00      0.00 o
   7   1   0        0.33        0.33      0.00 o
   7   1   1        0.00        0.00      0.00 o
   7   1   2        0.00        0.00      0.00 o
   7   1   3        0.79        0.72      0.00 o
   7   1   4        0.02        0.02      0.00 o
   7   1   5        0.01        0.01      0.00 o
   7   1   6        0.21        0.21      0.00 o
   7   2  -5        0.00        0.00      0.00 o
   7   2  -4        0.30        0.30      0.00 o
   7   2  -3        0.03        0.03      0.00 o
   7   2  -2        0.00        0.00      0.00 o
   7   2  -1        0.01        0.01      0.00 o
   7   2   0        0.01        0.01      0.00 o
   7   2   1        0.01        0.01      0.00 o
   7   2   2        0.10        0.10      0.00 o
   7   2   3        0.01        0.01      0.00 o
   7   2   4        0.00        0.00      0.00 o
   7   2   5        0.02        0.02      0.00 o
   7   3  -5        0.07        0.07      0.00 o
   7   3  -4        0.00        0.00      0.00 o
   7   3  -3        0.01        0.01      0.00 o
   7   3  -2        0.55        0.52      0.00 o
   7   3  -1        0.02        0.02      0.00 o
   7   3   0        0.01        0.01      0.00 o
   7   3   1        0.08        0.09      0.00 o
   7   3   2        0.01        0.01      0.00 o
   7   3   3        0.01        0.01      0.00 o
   7   3   4        0.26        0.25      0.00 o
   7   3   5        0.00        0.00      0.00 o
   7   4  -4        0.00        0.00      0.00 o
   7   4  -3        0.56        0.56      0.00 o
   7   4  -2        0.00        0.00      0.00 o
   7   4  -1        0.00        0.00      0.00 o
   7   4   0        1.06        0.95      0.00 o
   7   4   1        0.00        0.00      0.00 o
   7   4   2        0.00        0.00      0.00 o
   7   4   3        0.37        0.37      0.00 o
   7   4   4        0.00        0.00      0.00 o
   7   5  -2        0.00        0.00      0.00 o
   7   5  -1        0.03        0.03      0.00 o
   7   5   0        0.00        0.00      0.00 o
   7   5   1        0.00        0.00      0.00 o
   7   5   2        0.06        0.06      0.00 o
   8 -12  -2        0.00        0.00      0.00 o
   8 -12  -1        0.41        0.42      0.00 o
   8 -12   0        0.00        0.00      0.00 o
   8 -12   1        0.00        0.00      0.00 o
   8 -12   2        0.46        0.46      0.00 o
   8 -11  -3        0.00        0.00      0.00 o
   8 -11  -2        0.50        0.49      0.00 o
   8 -11  -1        0.00        0.00      0.00 o
   8 -11   0        0.00        0.00      0.00 o
   8 -11   1        0.68        0.64      0.00 o
   8 -11   2        0.00        0.00      0.00 o
   8 -11   3        0.00        0.00      0.00 o
   8 -10  -4        0.00        0.00      0.00 o
   8 -10  -3        0.00        0.00      0.00 o
   8 -10  -2        0.00        0.00      0.00 o
   8 -10  -1        0.00        0.00      0.00 o
   8 -10   0        0.01        0.01      0.00 o
   8 -10   1        0.00        0.00      0.00 o
   8 -10   2        0.00        0.00      0.00 o
   8 -10   3        0.03        0.03      0.00 o
   8 -10   4        0.01        0.01      0.00 o
   8  -9  -5        0.00        0.00      0.00 o
   8  -9  -4        0.00        0.00      0.00 o
   8  -9  -3        0.00        0.00      0.00 o
   8  -9  -2        0.00        0.00      0.00 o
   8  -9  -1        0.04        0.04      0.00 o
   8  -9   0        0.01        0.01      0.00 o
   8  -9   1        0.00        0.00      0.00 o
   8  -9   2        0.15        0.15      0.00 o
   8  -9   3        0.00        0.00      0.00 o
   8  -9   4        0.03        0.03      0.00 o
   8  -9   5        0.01        0.01      0.00 o
   8  -8  -5        0.64        0.64      0.00 o
   8  -8  -4        0.01        0.01      0.00 o
   8  -8  -3        0.02        0.02      0.00 o
   8  -8  -2        1.03        1.03      0.00 o
   8  -8  -1        0.00        0.00      0.00 o
   8  -8   0        0.00        0.00      0.00 o
   8  -8   1        0.57        0.57      0.00 o
   8  -8   2        0.00        0.00      0.00 o
   8  -8   3        0.05        0.05      0.00 o
   8  -8   4        1.48        1.47      0.00 o
   8  -8   5        0.01        0.01      0.00 o
   8  -7  -6        0.39        0.39      0.00 o
   8  -7  -5        0.00        0.00      0.00 o
   8  -7  -4        0.01        0.01      0.00 o
   8  -7  -3        0.91        0.82      0.00 o
   8  -7  -2        0.00        0.00      0.00 o
   8  -7  -1        0.04        0.04      0.00 o
   8  -7   0        0.29        0.30      0.00 o
   8  -7   1        0.00        0.00      0.00 o
   8  -7   2        0.02        0.02      0.00 o
   8  -7   3        0.94        0.85      0.00 o
   8  -7   4        0.00        0.00      0.00 o
   8  -7   5        0.03        0.03      0.00 o
   8  -7   6        0.28        0.28      0.00 o
   8  -6  -6        0.00        0.00      0.00 o
   8  -6  -5        0.01        0.01      0.00 o
   8  -6  -4        0.00        0.00      0.00 o
   8  -6  -3        0.00        0.00      0.00 o
   8  -6  -2        0.05        0.04      0.00 o
   8  -6  -1        0.37        0.35      0.00 o
   8  -6   0        0.00        0.00      0.00 o
   8  -6   1        0.01        0.01      0.00 o
   8  -6   2        0.33        0.31      0.00 o
   8  -6   3        0.01        0.01      0.00 o
   8  -6   4        0.02        0.02      0.00 o
   8  -6   5        0.00        0.00      0.00 o
   8  -6   6        0.00        0.00      0.00 o
   8  -5  -6        0.01        0.01      0.00 o
   8  -5  -5        0.16        0.16      0.00 o
   8  -5  -4        0.01        0.01      0.00 o
   8  -5  -3        0.00        0.00      0.00 o
   8  -5  -2        0.13        0.15      0.00 o
   8  -5  -1        0.00        0.00      0.00 o
   8  -5   0        0.04        0.03      0.00 o
   8  -5   1        0.00        0.00      0.00 o
   8  -5   2        0.01        0.01      0.00 o
   8  -5   3        0.00        0.00      0.00 o
   8  -5   4        0.36        0.37      0.00 o
   8  -5   5        0.00        0.00      0.00 o
   8  -5   6        0.01        0.01      0.00 o
   8  -4  -6        0.27        0.26      0.00 o
   8  -4  -5        0.01        0.01      0.00 o
   8  -4  -4        0.00        0.00      0.00 o
   8  -4  -3        1.41        1.39      0.00 o
   8  -4  -2        0.00        0.00      0.00 o
   8  -4  -1        0.01        0.01      0.00 o
   8  -4   0        0.42        0.40      0.00 o
   8  -4   1        0.01        0.01      0.00 o
   8  -4   2        0.01        0.01      0.00 o
   8  -4   3        0.65        0.64      0.00 o
   8  -4   4        0.01        0.01      0.00 o
   8  -4   5        0.00        0.00      0.00 o
   8  -4   6        0.62        0.60      0.00 o
   8  -3  -6        0.00        0.00      0.00 o
   8  -3  -5        0.01        0.01      0.00 o
   8  -3  -4        0.07        0.07      0.00 o
   8  -3  -3        0.02        0.02      0.00 o
   8  -3  -2        0.00        0.00      0.00 o
   8  -3  -1        0.07        0.07      0.00 o
   8  -3   0        0.00        0.00      0.00 o
   8  -3   1        0.00        0.00      0.00 o
   8  -3   2        0.00        0.00      0.00 o
   8  -3   3        0.01        0.01      0.00 o
   8  -3   4        0.00        0.00      0.00 o
   8  -3   5        0.10        0.11      0.00 o
   8  -3   6        0.00        0.00      0.00 o
   8  -2  -6        0.00        0.00      0.00 o
   8  -2  -5        0.02        0.03      0.00 o
   8  -2  -4        0.03        0.02      0.00 o
   8  -2  -3        0.00        0.00      0.00 o
   8  -2  -2        0.52        0.50      0.00 o
   8  -2  -1        0.01        0.01      0.00 o
   8  -2   0        0.01        0.01      0.00 o
   8  -2   1        0.32        0.30      0.00 o
   8  -2   2        0.01        0.01      0.00 o
   8  -2   3        0.00        0.00      0.00 o
   8  -2   4        0.13        0.13      0.00 o
   8  -2   5        0.01        0.01      0.00 o
   8  -2   6        0.02        0.02      0.00 o
   8  -1  -6        0.22        0.22      0.00 o
   8  -1  -5        0.00        0.00      0.00 o
   8  -1  -4        0.00        0.00      0.00 o
   8  -1  -3        0.01        0.01      0.00 o
   8  -1  -2        0.02        0.02      0.00 o
   8  -1  -1        0.02        0.02      0.00 o
   8  -1   0        0.41        0.42      0.00 o
   8  -1   1        0.01        0.01      0.00 o
   8  -1   2        0.00        0.00      0.00 o
   8  -1   3        0.83        0.76      0.00 o
   8  -1   4        0.00        0.00      0.00 o
   8  -1   5        0.01        0.01      0.00 o
   8  -1   6        0.29        0.29      0.00 o
   8   0  -5        0.01        0.01      0.00 o
   8   0  -4        1.73        1.72      0.00 o
   8   0  -3        0.00        0.00      0.00 o
   8   0  -2        0.00        0.00      0.00 o
   8   0  -1        0.22        0.23      0.00 o
   8   0   0        0.00        0.00      0.00 o
   8   0   1        0.01        0.01      0.00 o
   8   0   2        0.81        0.80      0.00 o
   8   0   3        0.00        0.00      0.00 o
   8   0   4        0.00        0.00      0.00 o
   8   0   5        1.05        1.05      0.00 o
   8   1  -5        0.20        0.20      0.00 o
   8   1  -4        0.01        0.00      0.00 o
   8   1  -3        0.00        0.00      0.00 o
   8   1  -2        0.54        0.55      0.00 o
   8   1  -1        0.00        0.00      0.00 o
   8   1   0        0.01        0.01      0.00 o
   8   1   1        0.01        0.01      0.00 o
   8   1   2        0.01        0.01      0.00 o
   8   1   3        0.00        0.00      0.00 o
   8   1   4        0.05        0.05      0.00 o
   8   1   5        0.01        0.01      0.00 o
   8   2  -4        0.00        0.00      0.00 o
   8   2  -3        0.11        0.11      0.00 o
   8   2  -2        0.01        0.01      0.00 o
   8   2  -1        0.01        0.01      0.00 o
   8   2   0        0.22        0.21      0.00 o
   8   2   1        0.00        0.00      0.00 o
   8   2   2        0.00        0.00      0.00 o
   8   2   3        0.05        0.05      0.00 o
   8   2   4        0.02        0.02      0.00 o
   8   3  -3        0.00        0.00      0.00 o
   8   3  -2        0.01        0.01      0.00 o
   8   3  -1        0.23        0.22      0.00 o
   8   3   0        0.01        0.01      0.00 o
   8   3   1        0.00        0.00      0.00 o
   8   3   2        0.33        0.33      0.00 o
   8   3   3        0.01        0.01      0.00 o
   8   4  -2        0.85        0.86      0.00 o
   8   4  -1        0.02        0.02      0.00 o
   8   4   0        0.01        0.01      0.00 o
   8   4   1        0.39        0.39      0.00 o
   8   4   2        0.00        0.00      0.00 o
   9 -12   0        0.10        0.10      0.00 o
   9 -11  -3        0.00        0.00      0.00 o
   9 -11  -2        0.01        0.02      0.00 o
   9 -11  -1        0.08        0.08      0.00 o
   9 -11   0        0.00        0.00      0.00 o
   9 -11   1        0.01        0.01      0.00 o
   9 -11   2        0.09        0.09      0.00 o
   9 -11   3        0.00        0.00      0.00 o
   9 -10  -4        0.00        0.00      0.00 o
   9 -10  -3        0.02        0.02      0.00 o
   9 -10  -2        0.51        0.51      0.00 o
   9 -10  -1        0.00        0.00      0.00 o
   9 -10   0        0.00        0.00      0.00 o
   9 -10   1        0.61        0.56      0.00 o
   9 -10   2        0.00        0.00      0.00 o
   9 -10   3        0.02        0.02      0.00 o
   9 -10   4        0.00        0.00      0.00 o
   9  -9  -4        0.02        0.02      0.00 o
   9  -9  -3        0.03        0.03      0.00 o
   9  -9  -2        0.00        0.00      0.00 o
   9  -9  -1        0.02        0.02      0.00 o
   9  -9   0        0.11        0.11      0.00 o
   9  -9   1        0.01        0.01      0.00 o
   9  -9   2        0.00        0.00      0.00 o
   9  -9   3        0.00        0.00      0.00 o
   9  -9   4        0.00        0.00      0.00 o
   9  -8  -5        0.01        0.01      0.00 o
   9  -8  -4        0.09        0.09      0.00 o
   9  -8  -3        0.01        0.01      0.00 o
   9  -8  -2        0.02        0.02      0.00 o
   9  -8  -1        0.00        0.00      0.00 o
   9  -8   0        0.02        0.02      0.00 o
   9  -8   1        0.00        0.00      0.00 o
   9  -8   2        0.66        0.67      0.00 o
   9  -8   3        0.01        0.01      0.00 o
   9  -8   4        0.00        0.00      0.00 o
   9  -8   5        0.48        0.48      0.00 o
   9  -7  -5        0.06        0.06      0.00 o
   9  -7  -4        0.03        0.03      0.00 o
   9  -7  -3        0.00        0.00      0.00 o
   9  -7  -2        0.04        0.04      0.00 o
   9  -7  -1        0.00        0.00      0.00 o
   9  -7   0        0.00        0.00      0.00 o
   9  -7   1        0.02        0.02      0.00 o
   9  -7   2        0.04        0.04      0.00 o
   9  -7   3        0.00        0.00      0.00 o
   9  -7   4        0.28        0.28      0.00 o
   9  -7   5        0.00        0.00      0.00 o
   9  -6  -5        0.01        0.01      0.00 o
   9  -6  -4        0.00        0.00      0.00 o
   9  -6  -3        0.13        0.13      0.00 o
   9  -6  -2        0.01        0.01      0.00 o
   9  -6  -1        0.00        0.00      0.00 o
   9  -6   0        0.03        0.03      0.00 o
   9  -6   1        0.01        0.01      0.00 o
   9  -6   2        0.00        0.00      0.00 o
   9  -6   3        0.20        0.19      0.00 o
   9  -6   4        0.01        0.01      0.00 o
   9  -6   5        0.01        0.01      0.00 o
   9  -5  -6        0.00        0.00      0.00 o
   9  -5  -5        0.00        0.00      0.00 o
   9  -5  -4        0.02        0.02      0.00 o
   9  -5  -3        0.02        0.02      0.00 o
   9  -5  -2        0.01        0.01      0.00 o
   9  -5  -1        0.03        0.03      0.00 o
   9  -5   0        0.00        0.00      0.00 o
   9  -5   1        0.00        0.00      0.00 o
   9  -5   2        0.07        0.07      0.00 o
   9  -5   3        0.01        0.01      0.00 o
   9  -5   4        0.02        0.02      0.00 o
   9  -5   5        0.04        0.04      0.00 o
   9  -5   6        0.01        0.01      0.00 o
   9  -4  -6        0.01        0.01      0.00 o
   9  -4  -5        0.13        0.13      0.00 o
   9  -4  -4        0.00        0.00      0.00 o
   9  -4  -3        0.00        0.00      0.00 o
   9  -4  -2        0.08        0.08      0.00 o
   9  -4  -1        0.01        0.01      0.00 o
   9  -4   0        0.01        0.01      0.00 o
   9  -4   1        0.19        0.18      0.00 o
   9  -4   2        0.01        0.01      0.00 o
   9  -4   3        0.00        0.00      0.00 o
   9  -4   4        0.00        0.00      0.00 o
   9  -4   5        0.01        0.01      0.00 o
   9  -4   6        0.00        0.00      0.00 o
   9  -3  -5        0.00        0.00      0.00 o
   9  -3  -4        0.00        0.00      0.00 o
   9  -3  -3        0.11        0.11      0.00 o
   9  -3  -2        0.00        0.00      0.00 o
   9  -3  -1        0.00        0.00      0.00 o
   9  -3   0        0.00        0.00      0.00 o
   9  -3   1        0.02        0.02      0.00 o
   9  -3   2        0.00        0.00      0.00 o
   9  -3   3        0.00        0.00      0.00 o
   9  -3   4        0.00        0.00      0.00 o
   9  -3   5        0.00        0.00      0.00 o
   9  -2  -5        0.00        0.00      0.00 o
   9  -2  -4        0.45        0.44      0.00 o
   9  -2  -3        0.02        0.02      0.00 o
   9  -2  -2        0.00        0.00      0.00 o
   9  -2  -1        0.00        0.00      0.00 o
   9  -2   0        0.01        0.01      0.00 o
   9  -2   1        0.00        0.00      0.00 o
   9  -2   2        0.05        0.05      0.00 o
   9  -2   3        0.02        0.02      0.00 o
   9  -2   4        0.00        0.00      0.00 o
   9  -2   5        0.05        0.05      0.00 o
   9  -1  -5        0.00        0.00      0.00 o
   9  -1  -4        0.01        0.01      0.00 o
   9  -1  -3        0.01        0.01      0.00 o
   9  -1  -2        0.12        0.12      0.00 o
   9  -1  -1        0.01        0.01      0.00 o
   9  -1   0        0.00        0.00      0.00 o
   9  -1   1        0.01        0.01      0.00 o
   9  -1   2        0.02        0.02      0.00 o
   9  -1   3        0.00        0.00      0.00 o
   9  -1   4        0.00        0.00      0.00 o
   9  -1   5        0.01        0.01      0.00 o
   9   0  -4        0.01        0.01      0.00 o
   9   0  -3        0.01        0.01      0.00 o
   9   0  -2        0.02        0.02      0.00 o
   9   0  -1        0.00        0.00      0.00 o
   9   0   0        0.09        0.10      0.00 o
   9   0   1        0.00        0.00      0.00 o
   9   0   2        0.00        0.00      0.00 o
   9   0   3        0.03        0.04      0.00 o
   9   0   4        0.01        0.01      0.00 o
   9   1  -4        1.18        1.18      0.00 o
   9   1  -3        0.02        0.02      0.00 o
   9   1  -2        0.01        0.01      0.00 o
   9   1  -1        0.20        0.18      0.00 o
   9   1   0        0.00        0.00      0.00 o
   9   1   1        0.00        0.00      0.00 o
   9   1   2        0.31        0.31      0.00 o
   9   1   3        0.00        0.00      0.00 o
   9   1   4        0.00        0.00      0.00 o
   9   2  -3        0.01        0.01      0.00 o
   9   2  -2        0.38        0.38      0.00 o
   9   2  -1        0.00        0.00      0.00 o
   9   2   0        0.00        0.00      0.00 o
   9   2   1        0.09        0.08      0.00 o
   9   2   2        0.00        0.00      0.00 o
   9   2   3        0.00        0.00      0.00 o
   9   3   0        0.03        0.03      0.00 o
  10 -11  -2        0.01        0.01      0.00 o
  10 -11  -1        0.00        0.00      0.00 o
  10 -11   0        0.00        0.00      0.00 o
  10 -11   1        0.01        0.01      0.00 o
  10 -11   2        0.01        0.01      0.00 o
  10 -10  -3        0.00        0.00      0.00 o
  10 -10  -2        0.00        0.00      0.00 o
  10 -10  -1        0.01        0.02      0.00 o
  10 -10   0        0.01        0.01      0.00 o
  10 -10   1        0.00        0.00      0.00 o
  10 -10   2        0.02        0.02      0.00 o
  10 -10   3        0.00        0.00      0.00 o
  10  -9  -4        0.02        0.02      0.00 o
  10  -9  -3        0.01        0.01      0.00 o
  10  -9  -2        0.14        0.14      0.00 o
  10  -9  -1        0.00        0.00      0.00 o
  10  -9   0        0.00        0.00      0.00 o
  10  -9   1        0.16        0.15      0.00 o
  10  -9   2        0.01        0.01      0.00 o
  10  -9   3        0.02        0.02      0.00 o
  10  -9   4        1.45        1.46      0.00 o
  10  -8  -4        0.01        0.01      0.00 o
  10  -8  -3        0.08        0.08      0.00 o
  10  -8  -2        0.01        0.01      0.00 o
  10  -8  -1        0.01        0.01      0.00 o
  10  -8   0        0.26        0.25      0.00 o
  10  -8   1        0.00        0.00      0.00 o
  10  -8   2        0.00        0.00      0.00 o
  10  -8   3        0.16        0.15      0.00 o
  10  -8   4        0.01        0.01      0.00 o
  10  -7  -5        0.00        0.00      0.00 o
  10  -7  -4        0.22        0.21      0.00 o
  10  -7  -3        0.00        0.00      0.00 o
  10  -7  -2        0.01        0.01      0.00 o
  10  -7  -1        0.07        0.07      0.00 o
  10  -7   0        0.01        0.01      0.00 o
  10  -7   1        0.00        0.00      0.00 o
  10  -7   2        0.54        0.51      0.00 o
  10  -7   3        0.00        0.00      0.00 o
  10  -7   4        0.01        0.01      0.00 o
  10  -7   5        0.08        0.08      0.00 o
  10  -6  -5        0.00        0.00      0.00 o
  10  -6  -4        0.01        0.01      0.00 o
  10  -6  -3        0.00        0.00      0.00 o
  10  -6  -2        0.08        0.09      0.00 o
  10  -6  -1        0.00        0.00      0.00 o
  10  -6   0        0.00        0.00      0.00 o
  10  -6   1        0.00        0.00      0.00 o
  10  -6   2        0.02        0.02      0.00 o
  10  -6   3        0.00        0.00      0.00 o
  10  -6   4        0.06        0.07      0.00 o
  10  -6   5        0.00        0.00      0.00 o
  10  -5  -5        0.01        0.01      0.00 o
  10  -5  -4        0.00        0.00      0.00 o
  10  -5  -3        0.35        0.35      0.00 o
  10  -5  -2        0.01        0.01      0.00 o
  10  -5  -1        0.00        0.00      0.00 o
  10  -5   0        0.54        0.54      0.00 o
  10  -5   1        0.02        0.02      0.00 o
  10  -5   2        0.00        0.00      0.00 o
  10  -5   3        0.32        0.32      0.00 o
  10  -5   4        0.00        0.00      0.00 o
  10  -5   5        0.00        0.00      0.00 o
  10  -4  -5        0.00        0.00      0.00 o
  10  -4  -4        0.02        0.02      0.00 o
  10  -4  -3        0.01        0.01      0.00 o
  10  -4  -2        0.00        0.00      0.00 o
  10  -4  -1        0.03        0.03      0.00 o
  10  -4   0        0.00        0.00      0.00 o
  10  -4   1        0.00        0.00      0.00 o
  10  -4   2        0.39        0.40      0.00 o
  10  -4   3        0.01        0.01      0.00 o
  10  -4   4        0.00        0.00      0.00 o
  10  -4   5        0.02        0.02      0.00 o
  10  -3  -5        0.05        0.05      0.00 o
  10  -3  -4        0.01        0.01      0.00 o
  10  -3  -3        0.00        0.00      0.00 o
  10  -3  -2        0.09        0.09      0.00 o
  10  -3  -1        0.00        0.00      0.00 o
  10  -3   0        0.00        0.00      0.00 o
  10  -3   1        0.11        0.11      0.00 o
  10  -3   2        0.00        0.00      0.00 o
  10  -3   3        0.00        0.00      0.00 o
  10  -3   4        0.29        0.28      0.00 o
  10  -3   5        0.00        0.00      0.00 o
  10  -2  -4        0.00        0.00      0.00 o
  10  -2  -3        0.02        0.02      0.00 o
  10  -2  -2        0.00        0.00      0.00 o
  10  -2  -1        0.00        0.00      0.00 o
  10  -2   0        0.03        0.03      0.00 o
  10  -2   1        0.00        0.00      0.00 o
  10  -2   2        0.00        0.00      0.00 o
  10  -2   3        0.00        0.00      0.00 o
  10  -2   4        0.00        0.00      0.00 o
  10  -1  -4        0.00        0.00      0.00 o
  10  -1  -3        0.00        0.00      0.00 o
  10  -1  -2        0.00        0.00      0.00 o
  10  -1  -1        0.79        0.72      0.00 o
  10  -1   0        0.00        0.00      0.00 o
  10  -1   1        0.00        0.00      0.00 o
  10  -1   2        0.71        0.72      0.00 o
  10  -1   3        0.01        0.01      0.00 o
  10  -1   4        0.00        0.00      0.00 o
  10   0  -3        0.00        0.00      0.00 o
  10   0  -2        0.03        0.03      0.00 o
  10   0  -1        0.00        0.00      0.00 o
  10   0   0        0.00        0.00      0.00 o
  10   0   1        0.00        0.00      0.00 o
  10   0   2        0.00        0.00      0.00 o
  10   0   3        0.02        0.02      0.00 o
  10   1  -2        0.00        0.00      0.00 o
  10   1  -1        0.02        0.02      0.00 o
  10   1   0        0.00        0.00      0.00 o
  10   1   1        0.00        0.00      0.00 o
  10   1   2        0.01        0.01      0.00 o
  11 -10  -2        0.00        0.00      0.00 o
  11 -10  -1        0.00        0.00      0.00 o
  11 -10   0        0.00        0.00      0.00 o
  11 -10   1        0.01        0.01      0.00 o
  11 -10   2        0.00        0.00      0.00 o
  11  -9  -3        0.00        0.00      0.00 o
  11  -9  -2        0.00        0.00      0.00 o
  11  -9  -1        0.20        0.19      0.00 o
  11  -9   0        0.02        0.02      0.00 o
  11  -9   1        0.00        0.00      0.00 o
  11  -9   2        0.27        0.27      0.00 o
  11  -9   3        0.00        0.00      0.00 o
  11  -8  -3        0.00        0.00      0.00 o
  11  -8  -2        0.35        0.34      0.00 o
  11  -8  -1        0.00        0.00      0.00 o
  11  -8   0        0.00        0.00      0.00 o
  11  -8   1        0.18        0.17      0.00 o
  11  -8   2        0.00        0.00      0.00 o
  11  -8   3        0.00        0.00      0.00 o
  11  -7  -4        0.01        0.01      0.00 o
  11  -7  -3        0.38        0.38      0.00 o
  11  -7  -2        0.00        0.00      0.00 o
  11  -7  -1        0.00        0.00      0.00 o
  11  -7   0        1.04        0.94      0.00 o
  11  -7   1        0.00        0.00      0.00 o
  11  -7   2        0.00        0.00      0.00 o
  11  -7   3        0.60        0.60      0.00 o
  11  -7   4        0.00        0.00      0.00 o
  11  -6  -4        0.01        0.01      0.00 o
  11  -6  -3        0.00        0.00      0.00 o
  11  -6  -2        0.00        0.00      0.00 o
  11  -6  -1        0.07        0.06      0.00 o
  11  -6   0        0.00        0.00      0.00 o
  11  -6   1        0.00        0.00      0.00 o
  11  -6   2        0.00        0.00      0.00 o
  11  -6   3        0.00        0.00      0.00 o
  11  -6   4        0.00        0.00      0.00 o
  11  -5  -4        0.00        0.00      0.00 o
  11  -5  -3        0.00        0.00      0.00 o
  11  -5  -2        0.04        0.04      0.00 o
  11  -5  -1        0.00        0.00      0.00 o
  11  -5   0        0.00        0.00      0.00 o
  11  -5   1        0.46        0.42      0.00 o
  11  -5   2        0.00        0.00      0.00 o
  11  -5   3        0.01        0.01      0.00 o
  11  -5   4        0.01        0.01      0.00 o
  11  -4  -4        0.00        0.00      0.00 o
  11  -4  -3        0.33        0.33      0.00 o
  11  -4  -2        0.00        0.00      0.00 o
  11  -4  -1        0.00        0.00      0.00 o
  11  -4   0        0.86        0.78      0.00 o
  11  -4   1        0.00        0.00      0.00 o
  11  -4   2        0.01        0.01      0.00 o
  11  -4   3        0.46        0.46      0.00 o
  11  -4   4        0.00        0.00      0.00 o
  11  -3  -3        0.01        0.01      0.00 o
  11  -3  -2        0.00        0.00      0.00 o
  11  -3  -1        0.77        0.72      0.00 o
  11  -3   0        0.00        0.00      0.00 o
  11  -3   1        0.02        0.02      0.00 o
  11  -3   2        0.52        0.51      0.00 o
  11  -3   3        0.00        0.00      0.00 o
  11  -2  -3        0.04        0.04      0.00 o
  11  -2  -2        0.12        0.12      0.00 o
  11  -2  -1        0.00        0.00      0.00 o
  11  -2   0        0.00        0.00      0.00 o
  11  -2   1        0.13        0.13      0.00 o
  11  -2   2        0.00        0.00      0.00 o
  11  -2   3        0.01        0.01      0.00 o
  11  -1  -2        0.00        0.00      0.00 o
  11  -1  -1        0.01        0.01      0.00 o
  11  -1   0        0.00        0.00      0.00 o
  11  -1   1        0.00        0.00      0.00 o
  11  -1   2        0.00        0.00      0.00 o
  12  -9   0        0.02        0.02      0.00 o
  12  -8  -2        0.00        0.00      0.00 o
  12  -8  -1        0.46        0.46      0.00 o
  12  -8   0        0.01        0.01      0.00 o
  12  -8   1        0.02        0.02      0.00 o
  12  -8   2        0.81        0.81      0.00 o
  12  -7  -2        0.02        0.02      0.00 o
  12  -7  -1        0.00        0.00      0.00 o
  12  -7   0        0.02        0.02      0.00 o
  12  -7   1        0.05        0.05      0.00 o
  12  -7   2        0.01        0.01      0.00 o
  12  -6  -2        0.00        0.00      0.00 o
  12  -6  -1        0.00        0.00      0.00 o
  12  -6   0        0.14        0.15      0.00 o
  12  -6   1        0.01        0.01      0.00 o
  12  -6   2        0.01        0.01      0.00 o
  12  -5  -2        0.01        0.01      0.00 o
  12  -5  -1        0.11        0.11      0.00 o
  12  -5   0        0.00        0.00      0.00 o
  12  -5   1        0.01        0.01      0.00 o
  12  -5   2        0.03        0.03      0.00 o
  12  -4  -2        0.44        0.44      0.00 o
  12  -4  -1        0.01        0.01      0.00 o
  12  -4   0        0.00        0.00      0.00 o
  12  -4   1        0.24        0.24      0.00 o
  12  -4   2        0.00        0.00      0.00 o
  12  -3   0        0.07        0.07      0.00 o
